# Supplementary material for: Radiation-resistant metal-organic framework enables efficient separation of krypton fission gas from spent nuclear fuel
Source: Nat Commun. 2020 Jun 18;11:3103. doi: 10.1038/s41467-020-16647-1 (PMC7303119; doi:10.1038/s41467-020-16647-1)
Supplement: Supplementary file 3 — Source Data [file 41467_2020_16647_MOESM3_ESM.xlsx]

## Sheet: Figure 3a
SIFSIX-3-Zn
Simulated			1 kGy			3 kGy			10 kGy
2-Theta	Normalized Intensity		2-Theta	Normalized Intensity		2-Theta	Normalized Intensity		2-Theta	Normalized Intensity
degree	a.u.		degree	a.u.		degree	a.u.		degree	a.u.
5.01136	0.03071		5.01136	0.06571		5.01136	0.10474		5.01136	0.0783
5.02836	0.03067		5.02836	0.06452		5.02836	0.11109		5.02836	0.06518
5.04536	0.03062		5.04536	0.0621		5.04536	0.10678		5.04536	0.07604
5.06236	0.03058		5.06236	0.05939		5.06236	0.11582		5.06236	0.0718
5.07936	0.03053		5.07936	0.05941		5.07936	0.10666		5.07936	0.07229
5.09636	0.03049		5.09636	0.06188		5.09636	0.10407		5.09636	0.07027
5.11336	0.03044		5.11336	0.06397		5.11336	0.10174		5.11336	0.07834
5.13036	0.0304		5.13036	0.06318		5.13036	0.10311		5.13036	0.07297
5.14736	0.03035		5.14736	0.06347		5.14736	0.11186		5.14736	0.07009
5.16436	0.03031		5.16436	0.05872		5.16436	0.1043		5.16436	0.07337
5.18136	0.03026		5.18136	0.05864		5.18136	0.11223		5.18136	0.07531
5.19836	0.03022		5.19836	0.06025		5.19836	0.10876		5.19836	0.06817
5.21536	0.03017		5.21536	0.06163		5.21536	0.11252		5.21536	0.06868
5.23236	0.03013		5.23236	0.05988		5.23236	0.10609		5.23236	0.07227
5.24936	0.03008		5.24936	0.05713		5.24936	0.09758		5.24936	0.07177
5.26636	0.03004		5.26636	0.06013		5.26636	0.10532		5.26636	0.06799
5.28336	0.02999		5.28336	0.0591		5.28336	0.10551		5.28336	0.06965
5.30036	0.02994		5.30036	0.06175		5.30036	0.10054		5.30036	0.07007
5.31736	0.0299		5.31736	0.06524		5.31736	0.09637		5.31736	0.06923
5.33436	0.02985		5.33436	0.06637		5.33436	0.09886		5.33436	0.06785
5.35136	0.02981		5.35136	0.05989		5.35136	0.09884		5.35136	0.06894
5.36836	0.02976		5.36836	0.05903		5.36836	0.09261		5.36836	0.06922
5.38536	0.02972		5.38536	0.06378		5.38536	0.10268		5.38536	0.06732
5.40236	0.02967		5.40236	0.06265		5.40236	0.09859		5.40236	0.06762
5.41936	0.02963		5.41936	0.06233		5.41936	0.09676		5.41936	0.07099
5.43636	0.02958		5.43636	0.06163		5.43636	0.10213		5.43636	0.07136
5.45336	0.02954		5.45336	0.06031		5.45336	0.10161		5.45336	0.06837
5.47036	0.02949		5.47036	0.06085		5.47036	0.1053		5.47036	0.06725
5.48736	0.02945		5.48736	0.06236		5.48736	0.10348		5.48736	0.06976
5.50436	0.0294		5.50436	0.0627		5.50436	0.09687		5.50436	0.06685
5.52136	0.02936		5.52136	0.05996		5.52136	0.09706		5.52136	0.06903
5.53836	0.02931		5.53836	0.05893		5.53836	0.08972		5.53836	0.07026
5.55536	0.02926		5.55536	0.05914		5.55536	0.09076		5.55536	0.06585
5.57236	0.02922		5.57236	0.0592		5.57236	0.08997		5.57236	0.06739
5.58936	0.02917		5.58936	0.06045		5.58936	0.09569		5.58936	0.06559
5.60636	0.02913		5.60636	0.06132		5.60636	0.10084		5.60636	0.06354
5.62336	0.02908		5.62336	0.06232		5.62336	0.09633		5.62336	0.06257
5.64036	0.02904		5.64036	0.06231		5.64036	0.09481		5.64036	0.06397
5.65736	0.02899		5.65736	0.06282		5.65736	0.09233		5.65736	0.06751
5.67436	0.02895		5.67436	0.06336		5.67436	0.08904		5.67436	0.06521
5.69136	0.0289		5.69136	0.06345		5.69136	0.09511		5.69136	0.06269
5.70836	0.02886		5.70836	0.06236		5.70836	0.09332		5.70836	0.06773
5.72536	0.02881		5.72536	0.06257		5.72536	0.09982		5.72536	0.06678
5.74236	0.02876		5.74236	0.06456		5.74236	0.08794		5.74236	0.06616
5.75936	0.02872		5.75936	0.06272		5.75936	0.09615		5.75936	0.06149
5.77636	0.02867		5.77636	0.06081		5.77636	0.0954		5.77636	0.05964
5.79336	0.02863		5.79336	0.06118		5.79336	0.09162		5.79336	0.06625
5.81036	0.02858		5.81036	0.06035		5.81036	0.09673		5.81036	0.06546
5.82736	0.02854		5.82736	0.05992		5.82736	0.09307		5.82736	0.06628
5.84436	0.02849		5.84436	0.06065		5.84436	0.09882		5.84436	0.06432
5.86136	0.02845		5.86136	0.06224		5.86136	0.10631		5.86136	0.06098
5.87836	0.0284		5.87836	0.06164		5.87836	0.09471		5.87836	0.06286
5.89536	0.02835		5.89536	0.05858		5.89536	0.08725		5.89536	0.06265
5.91236	0.02831		5.91236	0.05884		5.91236	0.09205		5.91236	0.07089
5.92936	0.02826		5.92936	0.06055		5.92936	0.08862		5.92936	0.06375
5.94636	0.02822		5.94636	0.06052		5.94636	0.10203		5.94636	0.06061
5.96336	0.02817		5.96336	0.06041		5.96336	0.09903		5.96336	0.06492
5.98036	0.02813		5.98036	0.06214		5.98036	0.08491		5.98036	0.05895
5.99736	0.02808		5.99736	0.05889		5.99736	0.08608		5.99736	0.0614
6.01436	0.02804		6.01436	0.05585		6.01436	0.08302		6.01436	0.06071
6.03136	0.02799		6.03136	0.05877		6.03136	0.08898		6.03136	0.06145
6.04836	0.02794		6.04836	0.06054		6.04836	0.08206		6.04836	0.06784
6.06536	0.0279		6.06536	0.06153		6.06536	0.08376		6.06536	0.06661
6.08236	0.02785		6.08236	0.06044		6.08236	0.08251		6.08236	0.06239
6.09936	0.02781		6.09936	0.05902		6.09936	0.08692		6.09936	0.06286
6.11636	0.02776		6.11636	0.06154		6.11636	0.09228		6.11636	0.06273
6.13336	0.02772		6.13336	0.06242		6.13336	0.08287		6.13336	0.06775
6.15036	0.02767		6.15036	0.06015		6.15036	0.09245		6.15036	0.05925
6.16736	0.02762		6.16736	0.06043		6.16736	0.08567		6.16736	0.06386
6.18436	0.02758		6.18436	0.06008		6.18436	0.08977		6.18436	0.0652
6.20136	0.02753		6.20136	0.05912		6.20136	0.09191		6.20136	0.06148
6.21836	0.02749		6.21836	0.05731		6.21836	0.08476		6.21836	0.06149
6.23536	0.02744		6.23536	0.05881		6.23536	0.08323		6.23536	0.06413
6.25236	0.0274		6.25236	0.06108		6.25236	0.08054		6.25236	0.06482
6.26936	0.02735		6.26936	0.05845		6.26936	0.07505		6.26936	0.05823
6.28636	0.0273		6.28636	0.05722		6.28636	0.08152		6.28636	0.05666
6.30336	0.02726		6.30336	0.05978		6.30336	0.08541		6.30336	0.06169
6.32036	0.02721		6.32036	0.06197		6.32036	0.0881		6.32036	0.06179
6.33736	0.02717		6.33736	0.06087		6.33736	0.08435		6.33736	0.06249
6.35436	0.02712		6.35436	0.05904		6.35436	0.0898		6.35436	0.06367
6.37136	0.02708		6.37136	0.05684		6.37136	0.08312		6.37136	0.06354
6.38836	0.02703		6.38836	0.0576		6.38836	0.08179		6.38836	0.06503
6.40536	0.02698		6.40536	0.0614		6.40536	0.08282		6.40536	0.06886
6.42236	0.02694		6.42236	0.06087		6.42236	0.08239		6.42236	0.06437
6.43936	0.02689		6.43936	0.06067		6.43936	0.07853		6.43936	0.06165
6.45636	0.02685		6.45636	0.0611		6.45636	0.07772		6.45636	0.0617
6.47336	0.0268		6.47336	0.05914		6.47336	0.07711		6.47336	0.0662
6.49036	0.02675		6.49036	0.05949		6.49036	0.08435		6.49036	0.06928
6.50736	0.02671		6.50736	0.06036		6.50736	0.08868		6.50736	0.0675
6.52436	0.02666		6.52436	0.06121		6.52436	0.08705		6.52436	0.06651
6.54136	0.02662		6.54136	0.06266		6.54136	0.08008		6.54136	0.06702
6.55836	0.02657		6.55836	0.06197		6.55836	0.07333		6.55836	0.0706
6.57536	0.02653		6.57536	0.06124		6.57536	0.07557		6.57536	0.07344
6.59236	0.02648		6.59236	0.06207		6.59236	0.07329		6.59236	0.07529
6.60936	0.02643		6.60936	0.06		6.60936	0.08232		6.60936	0.07502
6.62636	0.02639		6.62636	0.0564		6.62636	0.08406		6.62636	0.07683
6.64336	0.02634		6.64336	0.05682		6.64336	0.08236		6.64336	0.07556
6.66036	0.0263		6.66036	0.05927		6.66036	0.08085		6.66036	0.06758
6.67736	0.02625		6.67736	0.05903		6.67736	0.07193		6.67736	0.06273
6.69436	0.0262		6.69436	0.05782		6.69436	0.0712		6.69436	0.06093
6.71136	0.02616		6.71136	0.05767		6.71136	0.07593		6.71136	0.05916
6.72836	0.02611		6.72836	0.05808		6.72836	0.07226		6.72836	0.05678
6.74536	0.02607		6.74536	0.05728		6.74536	0.07541		6.74536	0.05843
6.76236	0.02602		6.76236	0.05683		6.76236	0.07285		6.76236	0.05662
6.77936	0.02597		6.77936	0.05662		6.77936	0.07468		6.77936	0.05275
6.79636	0.02593		6.79636	0.05608		6.79636	0.07986		6.79636	0.0515
6.81336	0.02588		6.81336	0.05585		6.81336	0.0757		6.81336	0.05161
6.83036	0.02584		6.83036	0.05833		6.83036	0.06318		6.83036	0.05336
6.84736	0.02579		6.84736	0.05877		6.84736	0.07006		6.84736	0.04993
6.86436	0.02574		6.86436	0.05656		6.86436	0.0728		6.86436	0.05113
6.88136	0.0257		6.88136	0.05685		6.88136	0.07462		6.88136	0.05124
6.89836	0.02565		6.89836	0.05677		6.89836	0.07223		6.89836	0.05057
6.91536	0.0256		6.91536	0.05625		6.91536	0.0759		6.91536	0.05147
6.93236	0.02556		6.93236	0.0572		6.93236	0.07672		6.93236	0.05733
6.94936	0.02551		6.94936	0.05683		6.94936	0.06922		6.94936	0.06119
6.96636	0.02547		6.96636	0.05704		6.96636	0.0736		6.96636	0.05268
6.98336	0.02542		6.98336	0.05494		6.98336	0.07399		6.98336	0.05528
7.00036	0.02537		7.00036	0.05401		7.00036	0.06372		7.00036	0.05288
7.01736	0.02533		7.01736	0.05635		7.01736	0.07155		7.01736	0.04913
7.03436	0.02528		7.03436	0.05503		7.03436	0.07118		7.03436	0.05001
7.05136	0.02524		7.05136	0.05333		7.05136	0.07178		7.05136	0.05129
7.06836	0.02519		7.06836	0.05345		7.06836	0.07187		7.06836	0.05684
7.08536	0.02514		7.08536	0.05361		7.08536	0.07256		7.08536	0.0554
7.10236	0.0251		7.10236	0.05347		7.10236	0.07239		7.10236	0.04935
7.11936	0.02505		7.11936	0.05698		7.11936	0.07417		7.11936	0.05029
7.13636	0.025		7.13636	0.0586		7.13636	0.06902		7.13636	0.0518
7.15336	0.02496		7.15336	0.05513		7.15336	0.0638		7.15336	0.04995
7.17036	0.02491		7.17036	0.05559		7.17036	0.07737		7.17036	0.05047
7.18736	0.02487		7.18736	0.05791		7.18736	0.07685		7.18736	0.05144
7.20436	0.02482		7.20436	0.05353		7.20436	0.07379		7.20436	0.05209
7.22136	0.02477		7.22136	0.05322		7.22136	0.06821		7.22136	0.05274
7.23836	0.02473		7.23836	0.05299		7.23836	0.06541		7.23836	0.05298
7.25536	0.02468		7.25536	0.05405		7.25536	0.06806		7.25536	0.05478
7.27236	0.02463		7.27236	0.05137		7.27236	0.06804		7.27236	0.04633
7.28936	0.02459		7.28936	0.04992		7.28936	0.06596		7.28936	0.05044
7.30636	0.02454		7.30636	0.05289		7.30636	0.06512		7.30636	0.05177
7.32336	0.02449		7.32336	0.05409		7.32336	0.06934		7.32336	0.04862
7.34036	0.02445		7.34036	0.05497		7.34036	0.07196		7.34036	0.0501
7.35736	0.0244		7.35736	0.0539		7.35736	0.0702		7.35736	0.04792
7.37436	0.02436		7.37436	0.05335		7.37436	0.06647		7.37436	0.04986
7.39136	0.02431		7.39136	0.05321		7.39136	0.06418		7.39136	0.05174
7.40836	0.02426		7.40836	0.05229		7.40836	0.06655		7.40836	0.05073
7.42536	0.02422		7.42536	0.05405		7.42536	0.0672		7.42536	0.05066
7.44236	0.02417		7.44236	0.05356		7.44236	0.06829		7.44236	0.04824
7.45936	0.02412		7.45936	0.05204		7.45936	0.07242		7.45936	0.04711
7.47636	0.02408		7.47636	0.0529		7.47636	0.06812		7.47636	0.05144
7.49336	0.02403		7.49336	0.05409		7.49336	0.06381		7.49336	0.05253
7.51036	0.02398		7.51036	0.0515		7.51036	0.06328		7.51036	0.05049
7.52736	0.02394		7.52736	0.0512		7.52736	0.06341		7.52736	0.04878
7.54436	0.02389		7.54436	0.05218		7.54436	0.06745		7.54436	0.04963
7.56136	0.02384		7.56136	0.05313		7.56136	0.07138		7.56136	0.04795
7.57836	0.0238		7.57836	0.05289		7.57836	0.06647		7.57836	0.04319
7.59536	0.02375		7.59536	0.05085		7.59536	0.06442		7.59536	0.04476
7.61236	0.0237		7.61236	0.05092		7.61236	0.06246		7.61236	0.0427
7.62936	0.02366		7.62936	0.05212		7.62936	0.06214		7.62936	0.04583
7.64636	0.02361		7.64636	0.05196		7.64636	0.06607		7.64636	0.04912
7.66336	0.02357		7.66336	0.05157		7.66336	0.06408		7.66336	0.04719
7.68036	0.02352		7.68036	0.05165		7.68036	0.06049		7.68036	0.04461
7.69736	0.02347		7.69736	0.05078		7.69736	0.06016		7.69736	0.0444
7.71436	0.02343		7.71436	0.05045		7.71436	0.05987		7.71436	0.04464
7.73136	0.02338		7.73136	0.05066		7.73136	0.06745		7.73136	0.04478
7.74836	0.02333		7.74836	0.04998		7.74836	0.07294		7.74836	0.04538
7.76536	0.02329		7.76536	0.04797		7.76536	0.06968		7.76536	0.04742
7.78236	0.02324		7.78236	0.04896		7.78236	0.06578		7.78236	0.04842
7.79936	0.02319		7.79936	0.05018		7.79936	0.06147		7.79936	0.0451
7.81636	0.02315		7.81636	0.04911		7.81636	0.06775		7.81636	0.04553
7.83336	0.0231		7.83336	0.049		7.83336	0.06369		7.83336	0.04614
7.85036	0.02305		7.85036	0.05099		7.85036	0.06162		7.85036	0.04504
7.86736	0.02301		7.86736	0.05171		7.86736	0.06749		7.86736	0.04297
7.88436	0.02296		7.88436	0.05036		7.88436	0.06523		7.88436	0.04671
7.90136	0.02291		7.90136	0.04969		7.90136	0.06506		7.90136	0.04522
7.91836	0.02287		7.91836	0.05078		7.91836	0.0582		7.91836	0.0459
7.93536	0.02282		7.93536	0.05163		7.93536	0.0654		7.93536	0.04716
7.95236	0.02277		7.95236	0.04934		7.95236	0.06393		7.95236	0.04663
7.96936	0.02273		7.96936	0.04816		7.96936	0.0649		7.96936	0.04463
7.98636	0.02268		7.98636	0.04825		7.98636	0.05789		7.98636	0.04697
8.00336	0.02263		8.00336	0.04699		8.00336	0.06583		8.00336	0.04205
8.02036	0.02259		8.02036	0.04524		8.02036	0.06471		8.02036	0.04221
8.03736	0.02254		8.03736	0.04612		8.03736	0.06225		8.03736	0.04632
8.05436	0.02249		8.05436	0.047		8.05436	0.06424		8.05436	0.04329
8.07136	0.02245		8.07136	0.04795		8.07136	0.06442		8.07136	0.04467
8.08836	0.0224		8.08836	0.04845		8.08836	0.06077		8.08836	0.04423
8.10536	0.02235		8.10536	0.04869		8.10536	0.05396		8.10536	0.04039
8.12236	0.02231		8.12236	0.04908		8.12236	0.05575		8.12236	0.04222
8.13936	0.02226		8.13936	0.04806		8.13936	0.04646		8.13936	0.04292
8.15636	0.02221		8.15636	0.04716		8.15636	0.05714		8.15636	0.0414
8.17336	0.02217		8.17336	0.04719		8.17336	0.0629		8.17336	0.03892
8.19036	0.02212		8.19036	0.04819		8.19036	0.06304		8.19036	0.0423
8.20736	0.02207		8.20736	0.0499		8.20736	0.06601		8.20736	0.04368
8.22436	0.02202		8.22436	0.05112		8.22436	0.06637		8.22436	0.04215
8.24136	0.02198		8.24136	0.04945		8.24136	0.06426		8.24136	0.04246
8.25836	0.02193		8.25836	0.04646		8.25836	0.06177		8.25836	0.04239
8.27536	0.02188		8.27536	0.04744		8.27536	0.05941		8.27536	0.04725
8.29236	0.02184		8.29236	0.04605		8.29236	0.06329		8.29236	0.04533
8.30936	0.02179		8.30936	0.04669		8.30936	0.05983		8.30936	0.03936
8.32636	0.02174		8.32636	0.04608		8.32636	0.05658		8.32636	0.0404
8.34336	0.0217		8.34336	0.04648		8.34336	0.05946		8.34336	0.04378
8.36036	0.02165		8.36036	0.04754		8.36036	0.0549		8.36036	0.04419
8.37736	0.0216		8.37736	0.04751		8.37736	0.05642		8.37736	0.04127
8.39436	0.02156		8.39436	0.0465		8.39436	0.06064		8.39436	0.04245
8.41136	0.02151		8.41136	0.04637		8.41136	0.05892		8.41136	0.04241
8.42836	0.02146		8.42836	0.04633		8.42836	0.05614		8.42836	0.04197
8.44536	0.02142		8.44536	0.04615		8.44536	0.05972		8.44536	0.04246
8.46236	0.02137		8.46236	0.04609		8.46236	0.062		8.46236	0.04007
8.47936	0.02132		8.47936	0.04628		8.47936	0.05868		8.47936	0.0397
8.49636	0.02128		8.49636	0.04593		8.49636	0.0573		8.49636	0.04122
8.51336	0.02123		8.51336	0.04734		8.51336	0.05636		8.51336	0.04076
8.53036	0.02118		8.53036	0.04904		8.53036	0.05246		8.53036	0.04152
8.54736	0.02114		8.54736	0.04777		8.54736	0.05029		8.54736	0.04253
8.56436	0.02109		8.56436	0.04694		8.56436	0.05738		8.56436	0.04375
8.58136	0.02104		8.58136	0.04829		8.58136	0.06021		8.58136	0.04078
8.59836	0.02099		8.59836	0.04929		8.59836	0.05923		8.59836	0.03901
8.61536	0.02095		8.61536	0.04972		8.61536	0.05753		8.61536	0.04317
8.63236	0.0209		8.63236	0.04938		8.63236	0.05304		8.63236	0.04736
8.64936	0.02085		8.64936	0.0477		8.64936	0.05621		8.64936	0.04445
8.66636	0.02081		8.66636	0.04714		8.66636	0.05457		8.66636	0.0457
8.68336	0.02076		8.68336	0.04874		8.68336	0.05211		8.68336	0.04915
8.70036	0.02071		8.70036	0.05007		8.70036	0.06325		8.70036	0.04666
8.71736	0.02067		8.71736	0.0483		8.71736	0.05246		8.71736	0.04278
8.73436	0.02062		8.73436	0.04601		8.73436	0.04933		8.73436	0.0444
8.75136	0.02057		8.75136	0.04694		8.75136	0.05492		8.75136	0.04384
8.76836	0.02053		8.76836	0.04973		8.76836	0.05479		8.76836	0.04504
8.78536	0.02048		8.78536	0.05122		8.78536	0.05079		8.78536	0.05144
8.80236	0.02043		8.80236	0.05347		8.80236	0.05572		8.80236	0.05586
8.81936	0.02039		8.81936	0.0561		8.81936	0.05483		8.81936	0.04804
8.83636	0.02034		8.83636	0.05697		8.83636	0.0529		8.83636	0.04651
8.85336	0.02029		8.85336	0.05604		8.85336	0.05469		8.85336	0.05096
8.87036	0.02024		8.87036	0.05419		8.87036	0.05307		8.87036	0.0555
8.88736	0.0202		8.88736	0.05256		8.88736	0.05884		8.88736	0.05736
8.90436	0.02015		8.90436	0.0523		8.90436	0.06286		8.90436	0.0488
8.92136	0.0201		8.92136	0.05208		8.92136	0.05035		8.92136	0.0574
8.93836	0.02006		8.93836	0.05046		8.93836	0.04928		8.93836	0.05673
8.95536	0.02001		8.95536	0.04977		8.95536	0.0508		8.95536	0.05721
8.97236	0.01996		8.97236	0.05007		8.97236	0.06003		8.97236	0.06504
8.98936	0.01992		8.98936	0.04932		8.98936	0.04522		8.98936	0.07361
9.00636	0.01987		9.00636	0.04873		9.00636	0.05012		9.00636	0.07865
9.02336	0.01982		9.02336	0.04816		9.02336	0.0504		9.02336	0.07572
9.04036	0.01978		9.04036	0.05046		9.04036	0.05178		9.04036	0.07505
9.05736	0.01973		9.05736	0.04989		9.05736	0.05551		9.05736	0.07274
9.07436	0.01968		9.07436	0.04736		9.07436	0.05088		9.07436	0.07221
9.09136	0.01964		9.09136	0.04602		9.09136	0.05131		9.09136	0.07298
9.10836	0.01959		9.10836	0.04564		9.10836	0.05497		9.10836	0.06611
9.12536	0.01954		9.12536	0.04626		9.12536	0.05617		9.12536	0.0583
9.14236	0.01949		9.14236	0.0451		9.14236	0.05417		9.14236	0.05205
9.15936	0.01945		9.15936	0.04427		9.15936	0.04666		9.15936	0.04728
9.17636	0.0194		9.17636	0.04204		9.17636	0.05473		9.17636	0.04331
9.19336	0.01935		9.19336	0.04253		9.19336	0.05477		9.19336	0.04533
9.21036	0.01931		9.21036	0.04322		9.21036	0.05547		9.21036	0.04326
9.22736	0.01926		9.22736	0.04058		9.22736	0.04404		9.22736	0.04274
9.24436	0.01921		9.24436	0.03964		9.24436	0.04571		9.24436	0.04102
9.26136	0.01918		9.26136	0.0401		9.26136	0.05127		9.26136	0.03737
9.27836	0.01914		9.27836	0.04075		9.27836	0.0518		9.27836	0.03726
9.29536	0.01911		9.29536	0.0411		9.29536	0.05191		9.29536	0.03704
9.31236	0.01907		9.31236	0.03954		9.31236	0.05743		9.31236	0.03531
9.32936	0.01904		9.32936	0.03772		9.32936	0.05781		9.32936	0.03702
9.34636	0.019		9.34636	0.03866		9.34636	0.05263		9.34636	0.03576
9.36336	0.01897		9.36336	0.04057		9.36336	0.05143		9.36336	0.03606
9.38036	0.01893		9.38036	0.04238		9.38036	0.04672		9.38036	0.03728
9.39736	0.0189		9.39736	0.04117		9.39736	0.04518		9.39736	0.03406
9.41436	0.01886		9.41436	0.0396		9.41436	0.04623		9.41436	0.03352
9.43136	0.01883		9.43136	0.03851		9.43136	0.04642		9.43136	0.03417
9.44836	0.01879		9.44836	0.03783		9.44836	0.04417		9.44836	0.0362
9.46536	0.01876		9.46536	0.03784		9.46536	0.04994		9.46536	0.03535
9.48236	0.01872		9.48236	0.03744		9.48236	0.04936		9.48236	0.03372
9.49936	0.01869		9.49936	0.03838		9.49936	0.04927		9.49936	0.03408
9.51636	0.01865		9.51636	0.0399		9.51636	0.05323		9.51636	0.0364
9.53336	0.01862		9.53336	0.03918		9.53336	0.05138		9.53336	0.03355
9.55036	0.01858		9.55036	0.03789		9.55036	0.04919		9.55036	0.03021
9.56736	0.01855		9.56736	0.03809		9.56736	0.0446		9.56736	0.03211
9.58436	0.01851		9.58436	0.03829		9.58436	0.0454		9.58436	0.03463
9.60136	0.01848		9.60136	0.03817		9.60136	0.04706		9.60136	0.03527
9.61836	0.01844		9.61836	0.03866		9.61836	0.045		9.61836	0.03105
9.63536	0.01841		9.63536	0.03932		9.63536	0.04725		9.63536	0.03415
9.65236	0.01837		9.65236	0.03959		9.65236	0.04863		9.65236	0.03373
9.66936	0.01834		9.66936	0.03938		9.66936	0.04666		9.66936	0.03213
9.68636	0.0183		9.68636	0.03943		9.68636	0.04479		9.68636	0.03545
9.70336	0.01827		9.70336	0.0394		9.70336	0.04056		9.70336	0.03313
9.72036	0.01823		9.72036	0.03899		9.72036	0.04265		9.72036	0.03484
9.73736	0.0182		9.73736	0.03858		9.73736	0.04724		9.73736	0.03594
9.75436	0.01816		9.75436	0.03833		9.75436	0.04155		9.75436	0.03437
9.77136	0.01813		9.77136	0.03792		9.77136	0.04648		9.77136	0.03449
9.78836	0.01809		9.78836	0.03677		9.78836	0.0413		9.78836	0.0327
9.80536	0.01806		9.80536	0.03632		9.80536	0.04441		9.80536	0.03422
9.82236	0.01802		9.82236	0.03722		9.82236	0.04091		9.82236	0.03387
9.83936	0.01799		9.83936	0.03776		9.83936	0.04012		9.83936	0.03199
9.85636	0.01795		9.85636	0.03771		9.85636	0.04667		9.85636	0.03458
9.87336	0.01792		9.87336	0.03832		9.87336	0.04921		9.87336	0.03465
9.89036	0.01788		9.89036	0.03797		9.89036	0.04795		9.89036	0.03455
9.90736	0.01785		9.90736	0.0377		9.90736	0.04562		9.90736	0.034
9.92436	0.01781		9.92436	0.03783		9.92436	0.05316		9.92436	0.03522
9.94136	0.01777		9.94136	0.03792		9.94136	0.04155		9.94136	0.03296
9.95836	0.01774		9.95836	0.03818		9.95836	0.04856		9.95836	0.02757
9.97536	0.0177		9.97536	0.0377		9.97536	0.04251		9.97536	0.03366
9.99236	0.01767		9.99236	0.03573		9.99236	0.04075		9.99236	0.03296
10.0094	0.01763		10.0094	0.03669		10.0094	0.04445		10.0094	0.03027
10.0264	0.0176		10.0264	0.03642		10.0264	0.04105		10.0264	0.033
10.0434	0.01756		10.0434	0.03705		10.0434	0.04736		10.0434	0.03257
10.0604	0.01753		10.0604	0.03783		10.0604	0.04498		10.0604	0.03144
10.0774	0.01749		10.0774	0.03697		10.0774	0.04792		10.0774	0.03
10.0944	0.01746		10.0944	0.03815		10.0944	0.05065		10.0944	0.02825
10.1114	0.01742		10.1114	0.03776		10.1114	0.04756		10.1114	0.03265
10.1284	0.01739		10.1284	0.03646		10.1284	0.04661		10.1284	0.0324
10.1454	0.01735		10.1454	0.03722		10.1454	0.04654		10.1454	0.03148
10.1624	0.01732		10.1624	0.0366		10.1624	0.04246		10.1624	0.03202
10.1794	0.01728		10.1794	0.03659		10.1794	0.04688		10.1794	0.03264
10.1964	0.01725		10.1964	0.03796		10.1964	0.04482		10.1964	0.03313
10.2134	0.01724		10.2134	0.03641		10.2134	0.04208		10.2134	0.03269
10.2304	0.01723		10.2304	0.03475		10.2304	0.04397		10.2304	0.03165
10.2474	0.01721		10.2474	0.03473		10.2474	0.044		10.2474	0.03226
10.2644	0.0172		10.2644	0.03526		10.2644	0.04139		10.2644	0.03124
10.2814	0.01719		10.2814	0.03445		10.2814	0.04178		10.2814	0.02988
10.2984	0.01717		10.2984	0.03439		10.2984	0.04014		10.2984	0.02986
10.3154	0.01716		10.3154	0.03636		10.3154	0.04147		10.3154	0.02921
10.3324	0.01715		10.3324	0.03656		10.3324	0.04556		10.3324	0.02834
10.3494	0.01713		10.3494	0.03652		10.3494	0.0435		10.3494	0.03021
10.3664	0.01712		10.3664	0.03592		10.3664	0.03895		10.3664	0.03266
10.3834	0.01711		10.3834	0.03552		10.3834	0.04027		10.3834	0.03144
10.4004	0.0171		10.4004	0.03497		10.4004	0.04057		10.4004	0.02979
10.4174	0.01709		10.4174	0.03302		10.4174	0.04158		10.4174	0.02853
10.4344	0.01707		10.4344	0.03294		10.4344	0.04744		10.4344	0.02753
10.4514	0.01707		10.4514	0.03254		10.4514	0.04671		10.4514	0.03011
10.4684	0.01706		10.4684	0.03232		10.4684	0.0446		10.4684	0.02993
10.4854	0.01706		10.4854	0.03325		10.4854	0.04059		10.4854	0.02915
10.5024	0.01707		10.5024	0.03319		10.5024	0.03896		10.5024	0.03089
10.5194	0.01709		10.5194	0.03296		10.5194	0.04317		10.5194	0.03142
10.5364	0.01713		10.5364	0.0342		10.5364	0.04223		10.5364	0.0308
10.5534	0.01716		10.5534	0.03445		10.5534	0.04406		10.5534	0.0308
10.5704	0.01718		10.5704	0.03445		10.5704	0.04506		10.5704	0.03233
10.5874	0.01716		10.5874	0.0336		10.5874	0.04275		10.5874	0.03301
10.6044	0.01711		10.6044	0.03099		10.6044	0.04326		10.6044	0.03181
10.6214	0.01704		10.6214	0.03043		10.6214	0.04039		10.6214	0.0309
10.6384	0.01699		10.6384	0.03308		10.6384	0.04092		10.6384	0.02817
10.6554	0.01694		10.6554	0.03489		10.6554	0.04117		10.6554	0.02777
10.6724	0.01691		10.6724	0.03534		10.6724	0.04074		10.6724	0.03317
10.6894	0.01688		10.6894	0.03439		10.6894	0.0431		10.6894	0.0313
10.7064	0.01686		10.7064	0.03251		10.7064	0.03746		10.7064	0.02944
10.7234	0.01692		10.7234	0.03214		10.7234	0.03851		10.7234	0.03
10.7404	0.01691		10.7404	0.03186		10.7404	0.04177		10.7404	0.02981
10.7574	0.0169		10.7574	0.03182		10.7574	0.04355		10.7574	0.02931
10.7744	0.01689		10.7744	0.03358		10.7744	0.04115		10.7744	0.02983
10.7914	0.01688		10.7914	0.03435		10.7914	0.04146		10.7914	0.02709
10.8084	0.01687		10.8084	0.03285		10.8084	0.03896		10.8084	0.0298
10.8254	0.01686		10.8254	0.0334		10.8254	0.04355		10.8254	0.02812
10.8424	0.01685		10.8424	0.03469		10.8424	0.04369		10.8424	0.02731
10.8594	0.01685		10.8594	0.03498		10.8594	0.03793		10.8594	0.02779
10.8764	0.01684		10.8764	0.03406		10.8764	0.04293		10.8764	0.0268
10.8934	0.01683		10.8934	0.03341		10.8934	0.04166		10.8934	0.02994
10.9104	0.01683		10.9104	0.03365		10.9104	0.04299		10.9104	0.02547
10.9274	0.01683		10.9274	0.03252		10.9274	0.04353		10.9274	0.02945
10.9444	0.01683		10.9444	0.03305		10.9444	0.04147		10.9444	0.0252
10.9614	0.01683		10.9614	0.03361		10.9614	0.0385		10.9614	0.02569
10.9784	0.01683		10.9784	0.03358		10.9784	0.04317		10.9784	0.02983
10.9954	0.01684		10.9954	0.0333		10.9954	0.04046		10.9954	0.0275
11.0124	0.01685		11.0124	0.03238		11.0124	0.04089		11.0124	0.02518
11.0294	0.01687		11.0294	0.03205		11.0294	0.03714		11.0294	0.02712
11.0464	0.01689		11.0464	0.03348		11.0464	0.03692		11.0464	0.02922
11.0634	0.01693		11.0634	0.03299		11.0634	0.03768		11.0634	0.02774
11.0804	0.017		11.0804	0.03394		11.0804	0.03457		11.0804	0.02601
11.0974	0.01713		11.0974	0.03365		11.0974	0.03187		11.0974	0.02678
11.1144	0.01737		11.1144	0.03304		11.1144	0.03658		11.1144	0.03114
11.1314	0.01778		11.1314	0.03388		11.1314	0.04013		11.1314	0.03118
11.1484	0.0184		11.1484	0.03523		11.1484	0.03791		11.1484	0.02767
11.1654	0.01922		11.1654	0.03725		11.1654	0.03779		11.1654	0.02685
11.1824	0.02008		11.1824	0.03676		11.1824	0.03703		11.1824	0.0258
11.1994	0.02062		11.1994	0.03526		11.1994	0.03791		11.1994	0.0242
11.2164	0.02046		11.2164	0.03293		11.2164	0.03832		11.2164	0.02431
11.2334	0.01974		11.2334	0.03384		11.2334	0.03772		11.2334	0.02623
11.2504	0.01888		11.2504	0.03723		11.2504	0.03778		11.2504	0.0276
11.2674	0.01814		11.2674	0.03715		11.2674	0.03752		11.2674	0.02628
11.2844	0.01763		11.2844	0.03728		11.2844	0.03695		11.2844	0.02709
11.3014	0.01732		11.3014	0.03673		11.3014	0.03819		11.3014	0.02724
11.3184	0.01716		11.3184	0.03694		11.3184	0.04155		11.3184	0.02739
11.3354	0.01708		11.3354	0.03699		11.3354	0.03858		11.3354	0.02831
11.3524	0.01705		11.3524	0.03825		11.3524	0.03604		11.3524	0.02856
11.3694	0.01706		11.3694	0.04023		11.3694	0.03455		11.3694	0.02702
11.3864	0.01708		11.3864	0.04239		11.3864	0.03462		11.3864	0.02602
11.4034	0.01837		11.4034	0.04325		11.4034	0.04018		11.4034	0.02634
11.4204	0.01847		11.4204	0.04428		11.4204	0.04243		11.4204	0.02678
11.4374	0.0186		11.4374	0.04568		11.4374	0.03572		11.4374	0.02893
11.4544	0.01875		11.4544	0.04695		11.4544	0.03428		11.4544	0.02931
11.4714	0.01893		11.4714	0.04737		11.4714	0.03794		11.4714	0.02822
11.4884	0.01916		11.4884	0.04818		11.4884	0.03775		11.4884	0.0278
11.5054	0.01943		11.5054	0.05087		11.5054	0.0366		11.5054	0.02933
11.5224	0.01978		11.5224	0.05391		11.5224	0.03859		11.5224	0.02932
11.5394	0.02022		11.5394	0.05678		11.5394	0.04118		11.5394	0.02723
11.5564	0.02083		11.5564	0.05993		11.5564	0.03561		11.5564	0.02531
11.5734	0.02172		11.5734	0.06405		11.5734	0.0382		11.5734	0.02708
11.5904	0.02319		11.5904	0.06811		11.5904	0.039		11.5904	0.02763
11.6074	0.02577		11.6074	0.07325		11.6074	0.0352		11.6074	0.02755
11.6244	0.03029		11.6244	0.08141		11.6244	0.0398		11.6244	0.02694
11.6414	0.03766		11.6414	0.09286		11.6414	0.04256		11.6414	0.02871
11.6584	0.04826		11.6584	0.10902		11.6584	0.03808		11.6584	0.03234
11.6754	0.06111		11.6754	0.1294		11.6754	0.03686		11.6754	0.02853
11.6924	0.07263		11.6924	0.15428		11.6924	0.03317		11.6924	0.02955
11.7094	0.07665		11.7094	0.17947		11.7094	0.03574		11.7094	0.03048
11.7264	0.07024		11.7264	0.19013		11.7264	0.04063		11.7264	0.02832
11.7434	0.05804		11.7434	0.17251		11.7434	0.03722		11.7434	0.0285
11.7604	0.0458		11.7604	0.13419		11.7604	0.03764		11.7604	0.02742
11.7774	0.03627		11.7774	0.09313		11.7774	0.03452		11.7774	0.02866
11.7944	0.02998		11.7944	0.06509		11.7944	0.03623		11.7944	0.02744
11.8114	0.02631		11.8114	0.05214		11.8114	0.03733		11.8114	0.02898
11.8284	0.02436		11.8284	0.04672		11.8284	0.03644		11.8284	0.02981
11.8454	0.02336		11.8454	0.04511		11.8454	0.03922		11.8454	0.02701
11.8624	0.02285		11.8624	0.04414		11.8624	0.03486		11.8624	0.0258
11.8794	0.02261		11.8794	0.0456		11.8794	0.02922		11.8794	0.02925
11.8964	0.02252		11.8964	0.04693		11.8964	0.03444		11.8964	0.02871
11.9134	0.02256		11.9134	0.04697		11.9134	0.03892		11.9134	0.02677
11.9304	0.02269		11.9304	0.0478		11.9304	0.03364		11.9304	0.02564
11.9474	0.0229		11.9474	0.05046		11.9474	0.03109		11.9474	0.02472
11.9644	0.0232		11.9644	0.0544		11.9644	0.03721		11.9644	0.02406
11.9814	0.02358		11.9814	0.05907		11.9814	0.03401		11.9814	0.0296
11.9984	0.02405		11.9984	0.0609		11.9984	0.03651		11.9984	0.02689
12.0154	0.02461		12.0154	0.06665		12.0154	0.03442		12.0154	0.02689
12.0324	0.02527		12.0324	0.07194		12.0324	0.03092		12.0324	0.02681
12.0494	0.02605		12.0494	0.07609		12.0494	0.03021		12.0494	0.02802
12.0664	0.02698		12.0664	0.08259		12.0664	0.02995		12.0664	0.02801
12.0834	0.02806		12.0834	0.08957		12.0834	0.03332		12.0834	0.03096
12.1004	0.02935		12.1004	0.09692		12.1004	0.03318		12.1004	0.03137
12.1174	0.03088		12.1174	0.10073		12.1174	0.0313		12.1174	0.02882
12.1344	0.03271		12.1344	0.10877		12.1344	0.03385		12.1344	0.03195
12.1514	0.03492		12.1514	0.12188		12.1514	0.04042		12.1514	0.03049
12.1684	0.03761		12.1684	0.13329		12.1684	0.0319		12.1684	0.03301
12.1854	0.04094		12.1854	0.14451		12.1854	0.02977		12.1854	0.03602
12.2024	0.04509		12.2024	0.1567		12.2024	0.03196		12.2024	0.0358
12.2194	0.05038		12.2194	0.16888		12.2194	0.0362		12.2194	0.03856
12.2364	0.05736		12.2364	0.18572		12.2364	0.03648		12.2364	0.0417
12.2534	0.06709		12.2534	0.20411		12.2534	0.03139		12.2534	0.04449
12.2704	0.08197		12.2704	0.22388		12.2704	0.0326		12.2704	0.04555
12.2874	0.10715		12.2874	0.25019		12.2874	0.03412		12.2874	0.04715
12.3044	0.15228		12.3044	0.28375		12.3044	0.03218		12.3044	0.04917
12.3214	0.2318		12.3214	0.32521		12.3214	0.02848		12.3214	0.05222
12.3384	0.36073		12.3384	0.37658		12.3384	0.03054		12.3384	0.05511
12.3554	0.54434		12.3554	0.43627		12.3554	0.03168		12.3554	0.06215
12.3724	0.76253		12.3724	0.515		12.3724	0.03133		12.3724	0.06881
12.3894	0.94964		12.3894	0.62006		12.3894	0.03111		12.3894	0.07675
12.4064	1		12.4064	0.75101		12.4064	0.03169		12.4064	0.08535
12.4234	0.8754		12.4234	0.89256		12.4234	0.03336		12.4234	0.09263
12.4404	0.66244		12.4404	1		12.4404	0.03362		12.4404	0.10277
12.4574	0.45493		12.4574	0.99784		12.4574	0.03148		12.4574	0.10954
12.4744	0.29543		12.4744	0.85111		12.4744	0.03301		12.4744	0.11476
12.4914	0.19031		12.4914	0.63198		12.4914	0.03546		12.4914	0.12462
12.5084	0.12828		12.5084	0.42841		12.5084	0.03259		12.5084	0.125
12.5254	0.09364		12.5254	0.28316		12.5254	0.03406		12.5254	0.11319
12.5424	0.07396		12.5424	0.19822		12.5424	0.03531		12.5424	0.09821
12.5594	0.06178		12.5594	0.15402		12.5594	0.03691		12.5594	0.08535
12.5764	0.05343		12.5764	0.13151		12.5764	0.03198		12.5764	0.07805
12.5934	0.04725		12.5934	0.11501		12.5934	0.03449		12.5934	0.07362
12.6104	0.04246		12.6104	0.10088		12.6104	0.03371		12.6104	0.07065
12.6274	0.03865		12.6274	0.08867		12.6274	0.03181		12.6274	0.06813
12.6444	0.03557		12.6444	0.07664		12.6444	0.02953		12.6444	0.06713
12.6614	0.03305		12.6614	0.06817		12.6614	0.03311		12.6614	0.06344
12.6784	0.03095		12.6784	0.06234		12.6784	0.0364		12.6784	0.06739
12.6954	0.02919		12.6954	0.05712		12.6954	0.03725		12.6954	0.06442
12.7124	0.02763		12.7124	0.05424		12.7124	0.03509		12.7124	0.0648
12.7294	0.02636		12.7294	0.05288		12.7294	0.02893		12.7294	0.06412
12.7464	0.02527		12.7464	0.05078		12.7464	0.03225		12.7464	0.06408
12.7634	0.02432		12.7634	0.04933		12.7634	0.03298		12.7634	0.06976
12.7804	0.02349		12.7804	0.04956		12.7804	0.03415		12.7804	0.07653
12.7974	0.02276		12.7974	0.0505		12.7974	0.03204		12.7974	0.08063
12.8144	0.02211		12.8144	0.05186		12.8144	0.03388		12.8144	0.08529
12.8314	0.02154		12.8314	0.05423		12.8314	0.03169		12.8314	0.08906
12.8484	0.02103		12.8484	0.0561		12.8484	0.03951		12.8484	0.09611
12.8654	0.02057		12.8654	0.05438		12.8654	0.03267		12.8654	0.11007
12.8824	0.02015		12.8824	0.05412		12.8824	0.02915		12.8824	0.11682
12.8994	0.01978		12.8994	0.05856		12.8994	0.03754		12.8994	0.13541
12.9164	0.01944		12.9164	0.06113		12.9164	0.03287		12.9164	0.15338
12.9334	0.01913		12.9334	0.06257		12.9334	0.03241		12.9334	0.17373
12.9504	0.01884		12.9504	0.06311		12.9504	0.04194		12.9504	0.20273
12.9674	0.01858		12.9674	0.06574		12.9674	0.03929		12.9674	0.22839
12.9844	0.01834		12.9844	0.06689		12.9844	0.03477		12.9844	0.24738
13.0014	0.01812		13.0014	0.06698		13.0014	0.03363		13.0014	0.25433
13.0184	0.01792		13.0184	0.06852		13.0184	0.03817		13.0184	0.24026
13.0354	0.01773		13.0354	0.06802		13.0354	0.03607		13.0354	0.21916
13.0524	0.01755		13.0524	0.06882		13.0524	0.03731		13.0524	0.20083
13.0694	0.01738		13.0694	0.0709		13.0694	0.03823		13.0694	0.1975
13.0864	0.01723		13.0864	0.07305		13.0864	0.03495		13.0864	0.19055
13.1034	0.01708		13.1034	0.07305		13.1034	0.03569		13.1034	0.19685
13.1204	0.01695		13.1204	0.07294		13.1204	0.03876		13.1204	0.20884
13.1374	0.01682		13.1374	0.07698		13.1374	0.0366		13.1374	0.22839
13.1544	0.0167		13.1544	0.07598		13.1544	0.03677		13.1544	0.24906
13.1714	0.01659		13.1714	0.07324		13.1714	0.0399		13.1714	0.26871
13.1884	0.01648		13.1884	0.07187		13.1884	0.03794		13.1884	0.28522
13.2054	0.01638		13.2054	0.07		13.2054	0.0391		13.2054	0.29507
13.2224	0.01628		13.2224	0.06639		13.2224	0.03917		13.2224	0.28591
13.2394	0.01619		13.2394	0.06353		13.2394	0.03808		13.2394	0.25866
13.2564	0.0161		13.2564	0.06048		13.2564	0.03577		13.2564	0.21048
13.2734	0.01601		13.2734	0.05514		13.2734	0.0316		13.2734	0.15755
13.2904	0.01593		13.2904	0.05087		13.2904	0.03259		13.2904	0.11572
13.3074	0.01585		13.3074	0.04734		13.3074	0.03228		13.3074	0.08663
13.3244	0.01578		13.3244	0.04307		13.3244	0.03128		13.3244	0.06714
13.3414	0.01571		13.3414	0.04208		13.3414	0.03268		13.3414	0.0521
13.3584	0.01564		13.3584	0.04031		13.3584	0.03172		13.3584	0.04652
13.3754	0.01558		13.3754	0.03691		13.3754	0.03064		13.3754	0.04253
13.3924	0.01551		13.3924	0.03578		13.3924	0.0302		13.3924	0.04085
13.4094	0.01422		13.4094	0.03469		13.4094	0.02965		13.4094	0.03949
13.4264	0.0142		13.4264	0.03354		13.4264	0.02854		13.4264	0.03496
13.4434	0.01419		13.4434	0.03296		13.4434	0.02883		13.4434	0.03275
13.4604	0.01417		13.4604	0.03206		13.4604	0.02718		13.4604	0.02952
13.4774	0.01415		13.4774	0.03206		13.4774	0.02641		13.4774	0.02851
13.4944	0.01413		13.4944	0.0322		13.4944	0.02939		13.4944	0.02893
13.5114	0.01411		13.5114	0.03169		13.5114	0.02763		13.5114	0.02816
13.5284	0.01409		13.5284	0.03145		13.5284	0.02646		13.5284	0.03028
13.5454	0.01407		13.5454	0.03193		13.5454	0.02761		13.5454	0.02808
13.5624	0.01405		13.5624	0.03149		13.5624	0.02789		13.5624	0.02637
13.5794	0.01403		13.5794	0.03049		13.5794	0.02738		13.5794	0.02711
13.5964	0.01401		13.5964	0.03101		13.5964	0.02767		13.5964	0.02778
13.6134	0.01399		13.6134	0.03063		13.6134	0.02969		13.6134	0.0279
13.6304	0.01397		13.6304	0.02959		13.6304	0.03156		13.6304	0.02666
13.6474	0.01396		13.6474	0.03006		13.6474	0.02851		13.6474	0.02222
13.6644	0.01394		13.6644	0.03163		13.6644	0.02926		13.6644	0.02557
13.6814	0.01392		13.6814	0.03291		13.6814	0.03419		13.6814	0.02845
13.6984	0.0139		13.6984	0.0322		13.6984	0.02439		13.6984	0.02448
13.7154	0.01388		13.7154	0.03197		13.7154	0.0283		13.7154	0.02426
13.7324	0.01386		13.7324	0.0326		13.7324	0.03584		13.7324	0.02614
13.7494	0.01384		13.7494	0.03291		13.7494	0.02567		13.7494	0.02623
13.7664	0.01382		13.7664	0.03377		13.7664	0.02595		13.7664	0.02493
13.7834	0.0138		13.7834	0.03454		13.7834	0.02729		13.7834	0.02631
13.8004	0.01378		13.8004	0.03567		13.8004	0.02903		13.8004	0.02626
13.8174	0.01376		13.8174	0.03722		13.8174	0.0248		13.8174	0.02702
13.8344	0.01374		13.8344	0.03893		13.8344	0.02549		13.8344	0.02519
13.8514	0.01372		13.8514	0.03895		13.8514	0.02937		13.8514	0.0249
13.8684	0.0137		13.8684	0.03877		13.8684	0.02777		13.8684	0.02525
13.8854	0.01368		13.8854	0.04123		13.8854	0.02926		13.8854	0.02481
13.9024	0.01366		13.9024	0.04483		13.9024	0.02963		13.9024	0.02684
13.9194	0.01364		13.9194	0.04771		13.9194	0.02795		13.9194	0.02773
13.9364	0.01362		13.9364	0.05008		13.9364	0.02996		13.9364	0.02891
13.9534	0.0136		13.9534	0.0537		13.9534	0.02845		13.9534	0.02862
13.9704	0.01358		13.9704	0.05863		13.9704	0.03276		13.9704	0.03052
13.9874	0.01356		13.9874	0.06218		13.9874	0.03029		13.9874	0.03483
14.0044	0.01354		14.0044	0.06392		14.0044	0.0316		14.0044	0.03378
14.0214	0.01352		14.0214	0.06467		14.0214	0.02797		14.0214	0.03247
14.0384	0.0135		14.0384	0.06285		14.0384	0.02526		14.0384	0.03484
14.0554	0.01348		14.0554	0.05957		14.0554	0.02943		14.0554	0.03408
14.0724	0.01346		14.0724	0.05598		14.0724	0.03271		14.0724	0.03483
14.0894	0.01344		14.0894	0.05172		14.0894	0.03834		14.0894	0.03429
14.1064	0.01342		14.1064	0.04533		14.1064	0.03807		14.1064	0.03641
14.1234	0.0134		14.1234	0.04014		14.1234	0.03272		14.1234	0.03338
14.1404	0.01338		14.1404	0.03724		14.1404	0.03362		14.1404	0.02818
14.1574	0.01336		14.1574	0.03602		14.1574	0.03395		14.1574	0.02826
14.1744	0.01334		14.1744	0.03528		14.1744	0.03526		14.1744	0.02838
14.1914	0.01332		14.1914	0.03265		14.1914	0.03831		14.1914	0.02845
14.2084	0.0133		14.2084	0.03126		14.2084	0.04091		14.2084	0.02856
14.2254	0.01328		14.2254	0.03144		14.2254	0.04014		14.2254	0.02841
14.2424	0.01326		14.2424	0.0311		14.2424	0.04225		14.2424	0.02484
14.2594	0.01324		14.2594	0.03084		14.2594	0.03757		14.2594	0.02566
14.2764	0.01322		14.2764	0.03022		14.2764	0.03768		14.2764	0.02726
14.2934	0.0132		14.2934	0.02984		14.2934	0.03624		14.2934	0.02923
14.3104	0.01318		14.3104	0.03054		14.3104	0.0357		14.3104	0.02902
14.3274	0.01316		14.3274	0.02893		14.3274	0.0319		14.3274	0.0276
14.3444	0.01314		14.3444	0.0271		14.3444	0.02778		14.3444	0.02756
14.3614	0.01312		14.3614	0.02786		14.3614	0.03116		14.3614	0.02581
14.3784	0.0131		14.3784	0.02877		14.3784	0.03153		14.3784	0.02476
14.3954	0.01308		14.3954	0.02835		14.3954	0.03161		14.3954	0.02654
14.4124	0.01306		14.4124	0.02812		14.4124	0.0312		14.4124	0.0265
14.4294	0.01304		14.4294	0.02729		14.4294	0.02755		14.4294	0.0238
14.4464	0.01302		14.4464	0.02652		14.4464	0.02934		14.4464	0.02158
14.4634	0.013		14.4634	0.02651		14.4634	0.03026		14.4634	0.02227
14.4804	0.01298		14.4804	0.02648		14.4804	0.02949		14.4804	0.02179
14.4974	0.01296		14.4974	0.0259		14.4974	0.02797		14.4974	0.02312
14.5144	0.01294		14.5144	0.02578		14.5144	0.02922		14.5144	0.02363
14.5314	0.01292		14.5314	0.02641		14.5314	0.03086		14.5314	0.02381
14.5484	0.0129		14.5484	0.02708		14.5484	0.03143		14.5484	0.02287
14.5654	0.01288		14.5654	0.02733		14.5654	0.03234		14.5654	0.02404
14.5824	0.01286		14.5824	0.02803		14.5824	0.0326		14.5824	0.02733
14.5994	0.01284		14.5994	0.02854		14.5994	0.03335		14.5994	0.02854
14.6164	0.01282		14.6164	0.02795		14.6164	0.03395		14.6164	0.02677
14.6334	0.0128		14.6334	0.02807		14.6334	0.03535		14.6334	0.02544
14.6504	0.01277		14.6504	0.02859		14.6504	0.03615		14.6504	0.02753
14.6674	0.01275		14.6674	0.02856		14.6674	0.03558		14.6674	0.02708
14.6844	0.01273		14.6844	0.02812		14.6844	0.03448		14.6844	0.02705
14.7014	0.01271		14.7014	0.02868		14.7014	0.0371		14.7014	0.02655
14.7184	0.01269		14.7184	0.03017		14.7184	0.04232		14.7184	0.03281
14.7354	0.01267		14.7354	0.03191		14.7354	0.0405		14.7354	0.02992
14.7524	0.01265		14.7524	0.03314		14.7524	0.03823		14.7524	0.03365
14.7694	0.01263		14.7694	0.03355		14.7694	0.0446		14.7694	0.03217
14.7864	0.01261		14.7864	0.03387		14.7864	0.03995		14.7864	0.03408
14.8034	0.01259		14.8034	0.0343		14.8034	0.04657		14.8034	0.03717
14.8204	0.01257		14.8204	0.0362		14.8204	0.0469		14.8204	0.03606
14.8374	0.01255		14.8374	0.03728		14.8374	0.04895		14.8374	0.03544
14.8544	0.01253		14.8544	0.03759		14.8544	0.05444		14.8544	0.03787
14.8714	0.0125		14.8714	0.03866		14.8714	0.06101		14.8714	0.04321
14.8884	0.01248		14.8884	0.04037		14.8884	0.05728		14.8884	0.04382
14.9054	0.01246		14.9054	0.04258		14.9054	0.06484		14.9054	0.04651
14.9224	0.01244		14.9224	0.04447		14.9224	0.06727		14.9224	0.04894
14.9394	0.01242		14.9394	0.04835		14.9394	0.0811		14.9394	0.0505
14.9564	0.0124		14.9564	0.05187		14.9564	0.08465		14.9564	0.05708
14.9734	0.01238		14.9734	0.05572		14.9734	0.08869		14.9734	0.05993
14.9904	0.01236		14.9904	0.06102		14.9904	0.10722		14.9904	0.06831
15.0074	0.01234		15.0074	0.06519		15.0074	0.10779		15.0074	0.07427
15.0244	0.01232		15.0244	0.07195		15.0244	0.11373		15.0244	0.07917
15.0414	0.0123		15.0414	0.07708		15.0414	0.10926		15.0414	0.08652
15.0584	0.01227		15.0584	0.08185		15.0584	0.10368		15.0584	0.09851
15.0754	0.01225		15.0754	0.09172		15.0754	0.09686		15.0754	0.11008
15.0924	0.01223		15.0924	0.10266		15.0924	0.08848		15.0924	0.11986
15.1094	0.01221		15.1094	0.11136		15.1094	0.07784		15.1094	0.13601
15.1264	0.01219		15.1264	0.12382		15.1264	0.06602		15.1264	0.15482
15.1434	0.01217		15.1434	0.13856		15.1434	0.0558		15.1434	0.17851
15.1604	0.01215		15.1604	0.15588		15.1604	0.05295		15.1604	0.20859
15.1774	0.01213		15.1774	0.17437		15.1774	0.04958		15.1774	0.23678
15.1944	0.01211		15.1944	0.1905		15.1944	0.04296		15.1944	0.26813
15.2114	0.01209		15.2114	0.20539		15.2114	0.04126		15.2114	0.29513
15.2284	0.01207		15.2284	0.21587		15.2284	0.04033		15.2284	0.30499
15.2454	0.01204		15.2454	0.21662		15.2454	0.03989		15.2454	0.29453
15.2624	0.01202		15.2624	0.20898		15.2624	0.04071		15.2624	0.27297
15.2794	0.012		15.2794	0.19794		15.2794	0.03875		15.2794	0.24594
15.2964	0.01198		15.2964	0.1864		15.2964	0.03884		15.2964	0.21777
15.3134	0.01196		15.3134	0.173		15.3134	0.03789		15.3134	0.19728
15.3304	0.01194		15.3304	0.15472		15.3304	0.03709		15.3304	0.18346
15.3474	0.01192		15.3474	0.13638		15.3474	0.03765		15.3474	0.1756
15.3644	0.0119		15.3644	0.12447		15.3644	0.03566		15.3644	0.17262
15.3814	0.01188		15.3814	0.11639		15.3814	0.0369		15.3814	0.17275
15.3984	0.01186		15.3984	0.10847		15.3984	0.03934		15.3984	0.18334
15.4154	0.01185		15.4154	0.10343		15.4154	0.04094		15.4154	0.1977
15.4324	0.01183		15.4324	0.10121		15.4324	0.04341		15.4324	0.21604
15.4494	0.0118		15.4494	0.10105		15.4494	0.04373		15.4494	0.23915
15.4664	0.01178		15.4664	0.10405		15.4664	0.04205		15.4664	0.26455
15.4834	0.01176		15.4834	0.10831		15.4834	0.04728		15.4834	0.29624
15.5004	0.01173		15.5004	0.11237		15.5004	0.04875		15.5004	0.34711
15.5174	0.01171		15.5174	0.11958		15.5174	0.04762		15.5174	0.39492
15.5344	0.01169		15.5344	0.127		15.5344	0.05239		15.5344	0.43465
15.5514	0.01166		15.5514	0.13222		15.5514	0.05855		15.5514	0.48195
15.5684	0.01164		15.5684	0.13579		15.5684	0.05822		15.5684	0.54473
15.5854	0.01162		15.5854	0.13848		15.5854	0.05959		15.5854	0.61935
15.6024	0.0116		15.6024	0.13822		15.6024	0.0599		15.6024	0.68662
15.6194	0.01158		15.6194	0.12993		15.6194	0.06174		15.6194	0.72128
15.6364	0.01156		15.6364	0.1177		15.6364	0.06799		15.6364	0.69331
15.6534	0.01154		15.6534	0.10721		15.6534	0.07036		15.6534	0.59889
15.6704	0.01152		15.6704	0.09594		15.6704	0.06888		15.6704	0.47268
15.6874	0.0115		15.6874	0.08354		15.6874	0.06893		15.6874	0.35036
15.7044	0.01147		15.7044	0.07197		15.7044	0.06732		15.7044	0.24742
15.7214	0.01145		15.7214	0.06264		15.7214	0.07247		15.7214	0.17816
15.7384	0.01143		15.7384	0.05617		15.7384	0.07367		15.7384	0.1472
15.7554	0.01142		15.7554	0.05101		15.7554	0.07456		15.7554	0.12582
15.7724	0.0114		15.7724	0.04706		15.7724	0.08403		15.7724	0.10937
15.7894	0.01138		15.7894	0.04448		15.7894	0.08723		15.7894	0.10248
15.8064	0.01138		15.8064	0.04269		15.8064	0.09829		15.8064	0.09255
15.8234	0.01137		15.8234	0.04131		15.8234	0.10609		15.8234	0.08984
15.8404	0.01137		15.8404	0.03907		15.8404	0.11442		15.8404	0.08738
15.8574	0.01137		15.8574	0.038		15.8574	0.12244		15.8574	0.08307
15.8744	0.01135		15.8744	0.03836		15.8744	0.13896		15.8744	0.0918
15.8914	0.01132		15.8914	0.03741		15.8914	0.1517		15.8914	0.08972
15.9084	0.01128		15.9084	0.03806		15.9084	0.16768		15.9084	0.08744
15.9254	0.01124		15.9254	0.03793		15.9254	0.17411		15.9254	0.09126
15.9424	0.0112		15.9424	0.03599		15.9424	0.2074		15.9424	0.09497
15.9594	0.01117		15.9594	0.03554		15.9594	0.23172		15.9594	0.09976
15.9764	0.01114		15.9764	0.03587		15.9764	0.25326		15.9764	0.10369
15.9934	0.01111		15.9934	0.03611		15.9934	0.29661		15.9934	0.10089
16.0104	0.01109		16.0104	0.03541		16.0104	0.33862		16.0104	0.0919
16.0274	0.01107		16.0274	0.03492		16.0274	0.39295		16.0274	0.08739
16.0444	0.01105		16.0444	0.03534		16.0444	0.44494		16.0444	0.08012
16.0614	0.01102		16.0614	0.03456		16.0614	0.52242		16.0614	0.07596
16.0784	0.011		16.0784	0.03359		16.0784	0.60265		16.0784	0.07186
16.0954	0.01099		16.0954	0.03267		16.0954	0.6993		16.0954	0.06826
16.1124	0.01096		16.1124	0.03102		16.1124	0.80944		16.1124	0.05975
16.1294	0.01094		16.1294	0.02973		16.1294	0.89041		16.1294	0.05434
16.1464	0.01092		16.1464	0.02815		16.1464	0.97645		16.1464	0.05034
16.1634	0.0109		16.1634	0.02812		16.1634	1		16.1634	0.04679
16.1804	0.01088		16.1804	0.02736		16.1804	0.95827		16.1804	0.04183
16.1974	0.01086		16.1974	0.02614		16.1974	0.86936		16.1974	0.03697
16.2144	0.01084		16.2144	0.02638		16.2144	0.73675		16.2144	0.03453
16.2314	0.01082		16.2314	0.02632		16.2314	0.5932		16.2314	0.03342
16.2484	0.01079		16.2484	0.02621		16.2484	0.45327		16.2484	0.03195
16.2654	0.01077		16.2654	0.02446		16.2654	0.34751		16.2654	0.03093
16.2824	0.01075		16.2824	0.02337		16.2824	0.27126		16.2824	0.03151
16.2994	0.01073		16.2994	0.02308		16.2994	0.21337		16.2994	0.03042
16.3164	0.01071		16.3164	0.02279		16.3164	0.17363		16.3164	0.02857
16.3334	0.01069		16.3334	0.02343		16.3334	0.14638		16.3334	0.02955
16.3504	0.01067		16.3504	0.02347		16.3504	0.13226		16.3504	0.03047
16.3674	0.01065		16.3674	0.02294		16.3674	0.11533		16.3674	0.03008
16.3844	0.01063		16.3844	0.02267		16.3844	0.10128		16.3844	0.02984
16.4014	0.01061		16.4014	0.02286		16.4014	0.09613		16.4014	0.02918
16.4184	0.0106		16.4184	0.02245		16.4184	0.09281		16.4184	0.0309
16.4354	0.01058		16.4354	0.02141		16.4354	0.08736		16.4354	0.03064
16.4524	0.01057		16.4524	0.02164		16.4524	0.08207		16.4524	0.02912
16.4694	0.01056		16.4694	0.02215		16.4694	0.0773		16.4694	0.02761
16.4864	0.01054		16.4864	0.02187		16.4864	0.08137		16.4864	0.02679
16.5034	0.01053		16.5034	0.02146		16.5034	0.08416		16.5034	0.02676
16.5204	0.01052		16.5204	0.02155		16.5204	0.09202		16.5204	0.02709
16.5374	0.0105		16.5374	0.02155		16.5374	0.09516		16.5374	0.02677
16.5544	0.01049		16.5544	0.0213		16.5544	0.09241		16.5544	0.02748
16.5714	0.01048		16.5714	0.02138		16.5714	0.09868		16.5714	0.02834
16.5884	0.01049		16.5884	0.02103		16.5884	0.10775		16.5884	0.02582
16.6054	0.01048		16.6054	0.02115		16.6054	0.11163		16.6054	0.02668
16.6224	0.01047		16.6224	0.02152		16.6224	0.11154		16.6224	0.02583
16.6394	0.01046		16.6394	0.0214		16.6394	0.11201		16.6394	0.02637
16.6564	0.01046		16.6564	0.02173		16.6564	0.10906		16.6564	0.02767
16.6734	0.01045		16.6734	0.02138		16.6734	0.11054		16.6734	0.02673
16.6904	0.01045		16.6904	0.02082		16.6904	0.1021		16.6904	0.02727
16.7074	0.01045		16.7074	0.02096		16.7074	0.09255		16.7074	0.02559
16.7244	0.01044		16.7244	0.02114		16.7244	0.08118		16.7244	0.02711
16.7414	0.01044		16.7414	0.02163		16.7414	0.07235		16.7414	0.02899
16.7584	0.01044		16.7584	0.02174		16.7584	0.06189		16.7584	0.02787
16.7754	0.01043		16.7754	0.02096		16.7754	0.05884		16.7754	0.0285
16.7924	0.01043		16.7924	0.02058		16.7924	0.04729		16.7924	0.0306
16.8094	0.01043		16.8094	0.02086		16.8094	0.04047		16.8094	0.03236
16.8264	0.01044		16.8264	0.02116		16.8264	0.03976		16.8264	0.03178
16.8434	0.01044		16.8434	0.02099		16.8434	0.03935		16.8434	0.03458
16.8604	0.01045		16.8604	0.0206		16.8604	0.04118		16.8604	0.03558
16.8774	0.01046		16.8774	0.02006		16.8774	0.03638		16.8774	0.03737
16.8944	0.01047		16.8944	0.02062		16.8944	0.03395		16.8944	0.04213
16.9114	0.01049		16.9114	0.02139		16.9114	0.02931		16.9114	0.04308
16.9284	0.01051		16.9284	0.02134		16.9284	0.03112		16.9284	0.04618
16.9454	0.01056		16.9454	0.02105		16.9454	0.03505		16.9454	0.0479
16.9624	0.01063		16.9624	0.02188		16.9624	0.03372		16.9624	0.05219
16.9794	0.01076		16.9794	0.02317		16.9794	0.03462		16.9794	0.0584
16.9964	0.01099		16.9964	0.02325		16.9964	0.03517		16.9964	0.06198
17.0134	0.0114		17.0134	0.02407		17.0134	0.03273		17.0134	0.05977
17.0304	0.01202		17.0304	0.02435		17.0304	0.03191		17.0304	0.06082
17.0474	0.01285		17.0474	0.02536		17.0474	0.03121		17.0474	0.06153
17.0644	0.01372		17.0644	0.02784		17.0644	0.03505		17.0644	0.0583
17.0814	0.01428		17.0814	0.02848		17.0814	0.03321		17.0814	0.05652
17.0984	0.01415		17.0984	0.02943		17.0984	0.02993		17.0984	0.05467
17.1154	0.01342		17.1154	0.03101		17.1154	0.03018		17.1154	0.05051
17.1324	0.01253		17.1324	0.03147		17.1324	0.03123		17.1324	0.04503
17.1494	0.01177		17.1494	0.03188		17.1494	0.03151		17.1494	0.04317
17.1664	0.01123		17.1664	0.03076		17.1664	0.03052		17.1664	0.04121
17.1834	0.0109		17.1834	0.02952		17.1834	0.02889		17.1834	0.03812
17.2004	0.01071		17.2004	0.02927		17.2004	0.029		17.2004	0.03669
17.2174	0.01061		17.2174	0.02958		17.2174	0.02709		17.2174	0.03463
17.2344	0.01057		17.2344	0.03055		17.2344	0.02757		17.2344	0.03242
17.2514	0.01054		17.2514	0.03086		17.2514	0.02712		17.2514	0.03028
17.2684	0.01054		17.2684	0.03105		17.2684	0.02837		17.2684	0.03137
17.2854	0.01054		17.2854	0.03215		17.2854	0.02795		17.2854	0.03277
17.3024	0.01056		17.3024	0.03357		17.3024	0.02864		17.3024	0.03242
17.3194	0.01059		17.3194	0.03579		17.3194	0.03022		17.3194	0.03219
17.3364	0.01063		17.3364	0.03892		17.3364	0.02835		17.3364	0.03283
17.3534	0.01069		17.3534	0.04095		17.3534	0.03018		17.3534	0.03356
17.3704	0.01077		17.3704	0.04356		17.3704	0.02983		17.3704	0.03532
17.3874	0.01088		17.3874	0.04825		17.3874	0.03132		17.3874	0.03734
17.4044	0.01103		17.4044	0.0532		17.4044	0.03134		17.4044	0.03748
17.4214	0.01124		17.4214	0.05815		17.4214	0.03203		17.4214	0.04107
17.4384	0.01155		17.4384	0.06284		17.4384	0.03317		17.4384	0.04084
17.4554	0.01209		17.4554	0.06913		17.4554	0.03264		17.4554	0.04097
17.4724	0.01305		17.4724	0.0789		17.4724	0.03225		17.4724	0.04257
17.4894	0.01478		17.4894	0.09068		17.4894	0.02959		17.4894	0.04815
17.5064	0.01765		17.5064	0.10371		17.5064	0.02928		17.5064	0.04788
17.5234	0.02189		17.5234	0.11799		17.5234	0.02844		17.5234	0.04782
17.5404	0.02717		17.5404	0.13551		17.5404	0.02766		17.5404	0.05244
17.5574	0.03218		17.5574	0.15709		17.5574	0.02661		17.5574	0.05204
17.5744	0.03439		17.5744	0.17969		17.5744	0.02728		17.5744	0.0541
17.5914	0.03218		17.5914	0.20373		17.5914	0.02856		17.5914	0.06134
17.6084	0.02715		17.6084	0.23236		17.6084	0.02768		17.6084	0.06323
17.6254	0.02184		17.6254	0.26568		17.6254	0.0285		17.6254	0.06939
17.6424	0.01757		17.6424	0.30077		17.6424	0.02927		17.6424	0.081
17.6594	0.01467		17.6594	0.34054		17.6594	0.02894		17.6594	0.08607
17.6764	0.01291		17.6764	0.38503		17.6764	0.02671		17.6764	0.09924
17.6934	0.01192		17.6934	0.43024		17.6934	0.02753		17.6934	0.11025
17.7104	0.01136		17.7104	0.46777		17.7104	0.02426		17.7104	0.12477
17.7274	0.01102		17.7274	0.48742		17.7274	0.02601		17.7274	0.1398
17.7444	0.01078		17.7444	0.49591		17.7444	0.0255		17.7444	0.15607
17.7614	0.01061		17.7614	0.5002		17.7614	0.02483		17.7614	0.17624
17.7784	0.01047		17.7784	0.4898		17.7784	0.02956		17.7784	0.19028
17.7954	0.01036		17.7954	0.46017		17.7954	0.02996		17.7954	0.20495
17.8124	0.01027		17.8124	0.41231		17.8124	0.02876		17.8124	0.20227
17.8294	0.01019		17.8294	0.34426		17.8294	0.02522		17.8294	0.20507
17.8464	0.01013		17.8464	0.27604		17.8464	0.02646		17.8464	0.18298
17.8634	0.01007		17.8634	0.21585		17.8634	0.02604		17.8634	0.1641
17.8804	0.01002		17.8804	0.16238		17.8804	0.02944		17.8804	0.14484
17.8974	0.00998		17.8974	0.12271		17.8974	0.02345		17.8974	0.13402
17.9144	0.00994		17.9144	0.09456		17.9144	0.02192		17.9144	0.11852
17.9314	0.0099		17.9314	0.07715		17.9314	0.02384		17.9314	0.11312
17.9484	0.00987		17.9484	0.06727		17.9484	0.02775		17.9484	0.11263
17.9654	0.00984		17.9654	0.06268		17.9654	0.0299		17.9654	0.11741
17.9824	0.00981		17.9824	0.06139		17.9824	0.02738		17.9824	0.12434
17.9994	0.00978		17.9994	0.05942		17.9994	0.0289		17.9994	0.13451
18.0164	0.00976		18.0164	0.06002		18.0164	0.03128		18.0164	0.14102
18.0334	0.00974		18.0334	0.06326		18.0334	0.03087		18.0334	0.14987
18.0504	0.00971		18.0504	0.06572		18.0504	0.03355		18.0504	0.16444
18.0674	0.00969		18.0674	0.06759		18.0674	0.03682		18.0674	0.17111
18.0844	0.00967		18.0844	0.07096		18.0844	0.03362		18.0844	0.18438
18.1014	0.00965		18.1014	0.07666		18.1014	0.03423		18.1014	0.19387
18.1184	0.00963		18.1184	0.08418		18.1184	0.03387		18.1184	0.20474
18.1354	0.00961		18.1354	0.09232		18.1354	0.0367		18.1354	0.22238
18.1524	0.00959		18.1524	0.1013		18.1524	0.03546		18.1524	0.24051
18.1694	0.00957		18.1694	0.11422		18.1694	0.03861		18.1694	0.26544
18.1864	0.00955		18.1864	0.12741		18.1864	0.04458		18.1864	0.30208
18.2034	0.00954		18.2034	0.13855		18.2034	0.04391		18.2034	0.34529
18.2204	0.00952		18.2204	0.15315		18.2204	0.0429		18.2204	0.38399
18.2374	0.0095		18.2374	0.16708		18.2374	0.04669		18.2374	0.42989
18.2544	0.00949		18.2544	0.17674		18.2544	0.05471		18.2544	0.48913
18.2714	0.00947		18.2714	0.18328		18.2714	0.05889		18.2714	0.56273
18.2884	0.00946		18.2884	0.18717		18.2884	0.06079		18.2884	0.66745
18.3054	0.00944		18.3054	0.18634		18.3054	0.0631		18.3054	0.78562
18.3224	0.00942		18.3224	0.17892		18.3224	0.06677		18.3224	0.90479
18.3394	0.00941		18.3394	0.16572		18.3394	0.06888		18.3394	0.99332
18.3564	0.00939		18.3564	0.14719		18.3564	0.06731		18.3564	1
18.3734	0.00938		18.3734	0.13123		18.3734	0.06493		18.3734	0.92953
18.3904	0.00936		18.3904	0.11887		18.3904	0.06331		18.3904	0.79614
18.4074	0.00935		18.4074	0.10675		18.4074	0.06262		18.4074	0.646
18.4244	0.00933		18.4244	0.09759		18.4244	0.05935		18.4244	0.50575
18.4414	0.00931		18.4414	0.09102		18.4414	0.06349		18.4414	0.39734
18.4584	0.0093		18.4584	0.08761		18.4584	0.06519		18.4584	0.32441
18.4754	0.00928		18.4754	0.08836		18.4754	0.07174		18.4754	0.28501
18.4924	0.00927		18.4924	0.08969		18.4924	0.06843		18.4924	0.26654
18.5094	0.00925		18.5094	0.09124		18.5094	0.06773		18.5094	0.25691
18.5264	0.00924		18.5264	0.09566		18.5264	0.07399		18.5264	0.25593
18.5434	0.00922		18.5434	0.10241		18.5434	0.08418		18.5434	0.26646
18.5604	0.00921		18.5604	0.10929		18.5604	0.08445		18.5604	0.27957
18.5774	0.00916		18.5774	0.1165		18.5774	0.09318		18.5774	0.30155
18.5944	0.00915		18.5944	0.12591		18.5944	0.10298		18.5944	0.33631
18.6114	0.00913		18.6114	0.13715		18.6114	0.10949		18.6114	0.35959
18.6284	0.00912		18.6284	0.1491		18.6284	0.11081		18.6284	0.40898
18.6454	0.0091		18.6454	0.16149		18.6454	0.13117		18.6454	0.44998
18.6624	0.00909		18.6624	0.17433		18.6624	0.14867		18.6624	0.51067
18.6794	0.00907		18.6794	0.18575		18.6794	0.16127		18.6794	0.5763
18.6964	0.00906		18.6964	0.19502		18.6964	0.17632		18.6964	0.65028
18.7134	0.00904		18.7134	0.20324		18.7134	0.20373		18.7134	0.71748
18.7304	0.00903		18.7304	0.20761		18.7304	0.2225		18.7304	0.76248
18.7474	0.00901		18.7474	0.20723		18.7474	0.24874		18.7474	0.7314
18.7644	0.009		18.7644	0.20711		18.7644	0.27813		18.7644	0.65522
18.7814	0.00898		18.7814	0.20269		18.7814	0.32091		18.7814	0.54137
18.7984	0.00897		18.7984	0.1965		18.7984	0.35876		18.7984	0.40967
18.8154	0.00895		18.8154	0.19457		18.8154	0.41329		18.8154	0.30462
18.8324	0.00894		18.8324	0.19002		18.8324	0.48289		18.8324	0.22662
18.8494	0.00892		18.8494	0.18943		18.8494	0.55439		18.8494	0.16697
18.8664	0.00891		18.8664	0.18934		18.8664	0.6406		18.8664	0.12907
18.8834	0.00889		18.8834	0.18851		18.8834	0.72178		18.8834	0.10421
18.9004	0.00888		18.9004	0.19101		18.9004	0.81652		18.9004	0.08906
18.9174	0.00886		18.9174	0.19238		18.9174	0.91005		18.9174	0.07313
18.9344	0.00885		18.9344	0.1898		18.9344	0.96124		18.9344	0.06441
18.9514	0.00883		18.9514	0.18405		18.9514	0.9759		18.9514	0.05763
18.9684	0.00882		18.9684	0.17489		18.9684	0.94715		18.9684	0.05214
18.9854	0.0088		18.9854	0.16294		18.9854	0.868		18.9854	0.04799
19.0024	0.00879		19.0024	0.14861		19.0024	0.76317		19.0024	0.04102
19.0194	0.00879		19.0194	0.13517		19.0194	0.64411		19.0194	0.03676
19.0364	0.00878		19.0364	0.12171		19.0364	0.5169		19.0364	0.0344
19.0534	0.00879		19.0534	0.10682		19.0534	0.41253		19.0534	0.03376
19.0704	0.00881		19.0704	0.09424		19.0704	0.33003		19.0704	0.0312
19.0874	0.00882		19.0874	0.0845		19.0874	0.27052		19.0874	0.0305
19.1044	0.00883		19.1044	0.07407		19.1044	0.21822		19.1044	0.02967
19.1214	0.0088		19.1214	0.06556		19.1214	0.18194		19.1214	0.02771
19.1384	0.00876		19.1384	0.05982		19.1384	0.15234		19.1384	0.02811
19.1554	0.00871		19.1554	0.05455		19.1554	0.1348		19.1554	0.02579
19.1724	0.00866		19.1724	0.05044		19.1724	0.11282		19.1724	0.02498
19.1894	0.00863		19.1894	0.04579		19.1894	0.09666		19.1894	0.02452
19.2064	0.0086		19.2064	0.04155		19.2064	0.0875		19.2064	0.02531
19.2234	0.00857		19.2234	0.03911		19.2234	0.08488		19.2234	0.0265
19.2404	0.00855		19.2404	0.03687		19.2404	0.07716		19.2404	0.02447
19.2574	0.00853		19.2574	0.03511		19.2574	0.06775		19.2574	0.02327
19.2744	0.00851		19.2744	0.03377		19.2744	0.06414		19.2744	0.02406
19.2914	0.00849		19.2914	0.03197		19.2914	0.05794		19.2914	0.02325
19.3084	0.00847		19.3084	0.02981		19.3084	0.05179		19.3084	0.02371
19.3254	0.00846		19.3254	0.0286		19.3254	0.05012		19.3254	0.02394
19.3424	0.00844		19.3424	0.02846		19.3424	0.04575		19.3424	0.0233
19.3594	0.00842		19.3594	0.02765		19.3594	0.04374		19.3594	0.0217
19.3764	0.0084		19.3764	0.02651		19.3764	0.04579		19.3764	0.02242
19.3934	0.00838		19.3934	0.02577		19.3934	0.04533		19.3934	0.02409
19.4104	0.00837		19.4104	0.02548		19.4104	0.04143		19.4104	0.02793
19.4274	0.00835		19.4274	0.0246		19.4274	0.03976		19.4274	0.02576
19.4444	0.00833		19.4444	0.02291		19.4444	0.04072		19.4444	0.02354
19.4614	0.00831		19.4614	0.02235		19.4614	0.03734		19.4614	0.02444
19.4784	0.00829		19.4784	0.02277		19.4784	0.03715		19.4784	0.02409
19.4954	0.00827		19.4954	0.02328		19.4954	0.03741		19.4954	0.02205
19.5124	0.00826		19.5124	0.02294		19.5124	0.03571		19.5124	0.02348
19.5294	0.00824		19.5294	0.02174		19.5294	0.03565		19.5294	0.02284
19.5464	0.00822		19.5464	0.02119		19.5464	0.03505		19.5464	0.02153
19.5634	0.0082		19.5634	0.02136		19.5634	0.03462		19.5634	0.02098
19.5804	0.00818		19.5804	0.02122		19.5804	0.03282		19.5804	0.02029
19.5974	0.00816		19.5974	0.02056		19.5974	0.0308		19.5974	0.02047
19.6144	0.00814		19.6144	0.02077		19.6144	0.03538		19.6144	0.01914
19.6314	0.00812		19.6314	0.02092		19.6314	0.03605		19.6314	0.01921
19.6484	0.0081		19.6484	0.02059		19.6484	0.03649		19.6484	0.01737
19.6654	0.00809		19.6654	0.02045		19.6654	0.03346		19.6654	0.01935
19.6824	0.00807		19.6824	0.02089		19.6824	0.03577		19.6824	0.01917
19.6994	0.00805		19.6994	0.02013		19.6994	0.03375		19.6994	0.02039
19.7164	0.00803		19.7164	0.01962		19.7164	0.03487		19.7164	0.01974
19.7334	0.00801		19.7334	0.02027		19.7334	0.02999		19.7334	0.01898
19.7504	0.00799		19.7504	0.02064		19.7504	0.03245		19.7504	0.02091
19.7674	0.00797		19.7674	0.02101		19.7674	0.03303		19.7674	0.02038
19.7844	0.00795		19.7844	0.02237		19.7844	0.0373		19.7844	0.02183
19.8014	0.00793		19.8014	0.02249		19.8014	0.03477		19.8014	0.02132
19.8184	0.00791		19.8184	0.02227		19.8184	0.0378		19.8184	0.02204
19.8354	0.00789		19.8354	0.02336		19.8354	0.03522		19.8354	0.02362
19.8524	0.00787		19.8524	0.02365		19.8524	0.03789		19.8524	0.02322
19.8694	0.00785		19.8694	0.02316		19.8694	0.03794		19.8694	0.02507
19.8864	0.00783		19.8864	0.02321		19.8864	0.03901		19.8864	0.02495
19.9034	0.00781		19.9034	0.02341		19.9034	0.03865		19.9034	0.02508
19.9204	0.00779		19.9204	0.02408		19.9204	0.04179		19.9204	0.02543
19.9374	0.00777		19.9374	0.02307		19.9374	0.04595		19.9374	0.0266
19.9544	0.00775		19.9544	0.02182		19.9544	0.04742		19.9544	0.02919
19.9714	0.00773		19.9714	0.02234		19.9714	0.04947		19.9714	0.03341
19.9884	0.00771		19.9884	0.02129		19.9884	0.05174		19.9884	0.0356
20.0054	0.00769		20.0054	0.02107		20.0054	0.05297		20.0054	0.03927
20.0224	0.00767		20.0224	0.02097		20.0224	0.05478		20.0224	0.04212
20.0394	0.00765		20.0394	0.01873		20.0394	0.05387		20.0394	0.04435
20.0564	0.00763		20.0564	0.01768		20.0564	0.05767		20.0564	0.04534
20.0734	0.00761		20.0734	0.01858		20.0734	0.06468		20.0734	0.04323
20.0904	0.00759		20.0904	0.01874		20.0904	0.06904		20.0904	0.04219
20.1074	0.00757		20.1074	0.01825		20.1074	0.07684		20.1074	0.03861
20.1244	0.00755		20.1244	0.01879		20.1244	0.08251		20.1244	0.03416
20.1414	0.00753		20.1414	0.01811		20.1414	0.08671		20.1414	0.03019
20.1584	0.00751		20.1584	0.01755		20.1584	0.09397		20.1584	0.02865
20.1754	0.00754		20.1754	0.01729		20.1754	0.1006		20.1754	0.0279
20.1924	0.00752		20.1924	0.01702		20.1924	0.11806		20.1924	0.02753
20.2094	0.0075		20.2094	0.01636		20.2094	0.13768		20.2094	0.02658
20.2264	0.00748		20.2264	0.01673		20.2264	0.14794		20.2264	0.02916
20.2434	0.00746		20.2434	0.01737		20.2434	0.16206		20.2434	0.03074
20.2604	0.00744		20.2604	0.01776		20.2604	0.18042		20.2604	0.03052
20.2774	0.00742		20.2774	0.01832		20.2774	0.19893		20.2774	0.03151
20.2944	0.0074		20.2944	0.01861		20.2944	0.22601		20.2944	0.03141
20.3114	0.00738		20.3114	0.01863		20.3114	0.25613		20.3114	0.0321
20.3284	0.00737		20.3284	0.01779		20.3284	0.28821		20.3284	0.03198
20.3454	0.00735		20.3454	0.01731		20.3454	0.32066		20.3454	0.03062
20.3624	0.00733		20.3624	0.01709		20.3624	0.35757		20.3624	0.02872
20.3794	0.00731		20.3794	0.01702		20.3794	0.38678		20.3794	0.02724
20.3964	0.00729		20.3964	0.01682		20.3964	0.40469		20.3964	0.02574
20.4134	0.00728		20.4134	0.01627		20.4134	0.4177		20.4134	0.02438
20.4304	0.00726		20.4304	0.01599		20.4304	0.40826		20.4304	0.02248
20.4474	0.00724		20.4474	0.01584		20.4474	0.38593		20.4474	0.02235
20.4644	0.00722		20.4644	0.01624		20.4644	0.35106		20.4644	0.02217
20.4814	0.00721		20.4814	0.0171		20.4814	0.30891		20.4814	0.02273
20.4984	0.00719		20.4984	0.01695		20.4984	0.26402		20.4984	0.02183
20.5154	0.00717		20.5154	0.01649		20.5154	0.22904		20.5154	0.02373
20.5324	0.00716		20.5324	0.01704		20.5324	0.18951		20.5324	0.02215
20.5494	0.00714		20.5494	0.01772		20.5494	0.15726		20.5494	0.02151
20.5664	0.00713		20.5664	0.01723		20.5664	0.13315		20.5664	0.02135
20.5834	0.00712		20.5834	0.01717		20.5834	0.1191		20.5834	0.01858
20.6004	0.0071		20.6004	0.01728		20.6004	0.10356		20.6004	0.01889
20.6174	0.00709		20.6174	0.01682		20.6174	0.08847		20.6174	0.01883
20.6344	0.00708		20.6344	0.01671		20.6344	0.0825		20.6344	0.01929
20.6514	0.00707		20.6514	0.0163		20.6514	0.07166		20.6514	0.02128
20.6684	0.00706		20.6684	0.01577		20.6684	0.06297		20.6684	0.01966
20.6854	0.00705		20.6854	0.01603		20.6854	0.05841		20.6854	0.0217
20.7024	0.00704		20.7024	0.01679		20.7024	0.05609		20.7024	0.02223
20.7194	0.00704		20.7194	0.017		20.7194	0.05152		20.7194	0.02045
20.7364	0.00703		20.7364	0.017		20.7364	0.05018		20.7364	0.02328
20.7534	0.00703		20.7534	0.01779		20.7534	0.04586		20.7534	0.02201
20.7704	0.00703		20.7704	0.01744		20.7704	0.04663		20.7704	0.02113
20.7874	0.00704		20.7874	0.01697		20.7874	0.04272		20.7874	0.02297
20.8044	0.00705		20.8044	0.01769		20.8044	0.04015		20.8044	0.02406
20.8214	0.00706		20.8214	0.01798		20.8214	0.04469		20.8214	0.02664
20.8384	0.00708		20.8384	0.01856		20.8384	0.03929		20.8384	0.02402
20.8554	0.0071		20.8554	0.01927		20.8554	0.03687		20.8554	0.025
20.8724	0.00713		20.8724	0.01967		20.8724	0.04231		20.8724	0.02476
20.8894	0.00718		20.8894	0.0192		20.8894	0.04138		20.8894	0.02247
20.9064	0.00723		20.9064	0.01809		20.9064	0.03928		20.9064	0.02283
20.9234	0.0073		20.9234	0.02001		20.9234	0.03979		20.9234	0.02217
20.9404	0.00739		20.9404	0.02213		20.9404	0.04497		20.9404	0.0211
20.9574	0.00751		20.9574	0.02244		20.9574	0.04859		20.9574	0.01875
20.9744	0.00767		20.9744	0.02295		20.9744	0.05058		20.9744	0.01959
20.9914	0.00787		20.9914	0.02404		20.9914	0.05101		20.9914	0.02079
21.0084	0.00815		21.0084	0.02582		21.0084	0.05682		21.0084	0.01845
21.0254	0.00856		21.0254	0.02752		21.0254	0.05666		21.0254	0.01751
21.0424	0.00923		21.0424	0.03014		21.0424	0.05703		21.0424	0.02149
21.0594	0.0104		21.0594	0.03234		21.0594	0.06471		21.0594	0.02061
21.0764	0.01253		21.0764	0.03411		21.0764	0.07494		21.0764	0.0196
21.0934	0.0162		21.0934	0.03794		21.0934	0.08234		21.0934	0.01862
21.1104	0.02193		21.1104	0.04219		21.1104	0.09329		21.1104	0.01806
21.1274	0.02963		21.1274	0.04811		21.1274	0.10275		21.1274	0.01883
21.1444	0.03799		21.1444	0.05446		21.1444	0.1117		21.1444	0.01806
21.1614	0.04374		21.1614	0.06313		21.1614	0.12727		21.1614	0.01748
21.1784	0.04311		21.1784	0.07271		21.1784	0.14026		21.1784	0.0182
21.1954	0.03659		21.1954	0.0789		21.1954	0.15997		21.1954	0.01932
21.2124	0.02818		21.2124	0.08475		21.2124	0.19173		21.2124	0.01937
21.2294	0.02079		21.2294	0.09124		21.2294	0.22628		21.2294	0.01953
21.2464	0.01543		21.2464	0.09705		21.2464	0.26249		21.2464	0.01967
21.2634	0.012		21.2634	0.1024		21.2634	0.30923		21.2634	0.0194
21.2804	0.00999		21.2804	0.10665		21.2804	0.36539		21.2804	0.02084
21.2974	0.00884		21.2974	0.10937		21.2974	0.42874		21.2974	0.02265
21.3144	0.00815		21.3144	0.11148		21.3144	0.49307		21.3144	0.02348
21.3314	0.00769		21.3314	0.11271		21.3314	0.53899		21.3314	0.02655
21.3484	0.00737		21.3484	0.11287		21.3484	0.56981		21.3484	0.02979
21.3654	0.00712		21.3654	0.1111		21.3654	0.56646		21.3654	0.03084
21.3824	0.00693		21.3824	0.10727		21.3824	0.5289		21.3824	0.03196
21.3994	0.00677		21.3994	0.10054		21.3994	0.46255		21.3994	0.03509
21.4164	0.00663		21.4164	0.09223		21.4164	0.38984		21.4164	0.03563
21.4334	0.00652		21.4334	0.08357		21.4334	0.30948		21.4334	0.03372
21.4504	0.00642		21.4504	0.07472		21.4504	0.2485		21.4504	0.03353
21.4674	0.00633		21.4674	0.06702		21.4674	0.19966		21.4674	0.03144
21.4844	0.00625		21.4844	0.05955		21.4844	0.15266		21.4844	0.02887
21.5014	0.00618		21.5014	0.05265		21.5014	0.11937		21.5014	0.02493
21.5184	0.00612		21.5184	0.04647		21.5184	0.09565		21.5184	0.02342
21.5354	0.00606		21.5354	0.0421		21.5354	0.07459		21.5354	0.02059
21.5524	0.00601		21.5524	0.03996		21.5524	0.06867		21.5524	0.02129
21.5694	0.00596		21.5694	0.03922		21.5694	0.06095		21.5694	0.01946
21.5864	0.00592		21.5864	0.03875		21.5864	0.05622		21.5864	0.02045
21.6034	0.00587		21.6034	0.03793		21.6034	0.05118		21.6034	0.02084
21.6204	0.00583		21.6204	0.0386		21.6204	0.04417		21.6204	0.02047
21.6374	0.00579		21.6374	0.03976		21.6374	0.03839		21.6374	0.02228
21.6544	0.00575		21.6544	0.03943		21.6544	0.0354		21.6544	0.02289
21.6714	0.00572		21.6714	0.03842		21.6714	0.03518		21.6714	0.02351
21.6884	0.00568		21.6884	0.03736		21.6884	0.03095		21.6884	0.02363
21.7054	0.00565		21.7054	0.03632		21.7054	0.02858		21.7054	0.02707
21.7224	0.00562		21.7224	0.03556		21.7224	0.02658		21.7224	0.02663
21.7394	0.00558		21.7394	0.03433		21.7394	0.02843		21.7394	0.02636
21.7564	0.00555		21.7564	0.03171		21.7564	0.02659		21.7564	0.02795
21.7734	0.00552		21.7734	0.03121		21.7734	0.02524		21.7734	0.02624
21.7904	0.00549		21.7904	0.03001		21.7904	0.02421		21.7904	0.02725
21.8074	0.00546		21.8074	0.02771		21.8074	0.02579		21.8074	0.0259
21.8244	0.00543		21.8244	0.02554		21.8244	0.02214		21.8244	0.02346
21.8414	0.0054		21.8414	0.02284		21.8414	0.02343		21.8414	0.02316
21.8584	0.00538		21.8584	0.02056		21.8584	0.02335		21.8584	0.02012
21.8754	0.00536		21.8754	0.01962		21.8754	0.02138		21.8754	0.01789
21.8924	0.00535		21.8924	0.01884		21.8924	0.0238		21.8924	0.01465
21.9094	0.00533		21.9094	0.01699		21.9094	0.02106		21.9094	0.01303
21.9264	0.00532		21.9264	0.01661		21.9264	0.01982		21.9264	0.01322
21.9434	0.00531		21.9434	0.01553		21.9434	0.01873		21.9434	0.01247
21.9604	0.00529		21.9604	0.01422		21.9604	0.02091		21.9604	0.01111
21.9774	0.00528		21.9774	0.01347		21.9774	0.02063		21.9774	0.00998
21.9944	0.00527		21.9944	0.01325		21.9944	0.02035		21.9944	0.0103
22.0114	0.00525		22.0114	0.0135		22.0114	0.01938		22.0114	0.0119
22.0284	0.00524		22.0284	0.01202		22.0284	0.01919		22.0284	0.01158
22.0454	0.00523		22.0454	0.01104		22.0454	0.01991		22.0454	0.00971
22.0624	0.00522		22.0624	0.01112		22.0624	0.01976		22.0624	0.01006
22.0794	0.00521		22.0794	0.01091		22.0794	0.01918		22.0794	0.00993
22.0964	0.00519		22.0964	0.01109		22.0964	0.01917		22.0964	0.01015
22.1134	0.00518		22.1134	0.01109		22.1134	0.01886		22.1134	0.0102
22.1304	0.00517		22.1304	0.01075		22.1304	0.01883		22.1304	0.011
22.1474	0.00516		22.1474	0.01172		22.1474	0.01721		22.1474	0.01063
22.1644	0.00515		22.1644	0.01204		22.1644	0.01749		22.1644	0.01066
22.1814	0.00509		22.1814	0.01162		22.1814	0.01741		22.1814	0.01216
22.1984	0.00508		22.1984	0.01187		22.1984	0.01847		22.1984	0.01229
22.2154	0.00507		22.2154	0.01151		22.2154	0.01813		22.2154	0.01179
22.2324	0.00506		22.2324	0.01031		22.2324	0.01878		22.2324	0.01186
22.2494	0.00505		22.2494	0.01031		22.2494	0.01828		22.2494	0.01393
22.2664	0.00504		22.2664	0.01044		22.2664	0.01803		22.2664	0.0145
22.2834	0.00504		22.2834	0.01067		22.2834	0.01792		22.2834	0.01351
22.3004	0.00503		22.3004	0.01105		22.3004	0.01529		22.3004	0.01222
22.3174	0.00502		22.3174	0.01113		22.3174	0.01466		22.3174	0.01056
22.3344	0.00501		22.3344	0.01104		22.3344	0.01596		22.3344	0.01101
22.3514	0.00501		22.3514	0.01009		22.3514	0.01546		22.3514	0.01172
22.3684	0.005		22.3684	0.00991		22.3684	0.01533		22.3684	0.0109
22.3854	0.005		22.3854	0.01029		22.3854	0.01557		22.3854	0.01171
22.4024	0.005		22.4024	0.01004		22.4024	0.01544		22.4024	0.01089
22.4194	0.00501		22.4194	0.00989		22.4194	0.01364		22.4194	0.0114
22.4364	0.00503		22.4364	0.01003		22.4364	0.01412		22.4364	0.0117
22.4534	0.00508		22.4534	0.01032		22.4534	0.01714		22.4534	0.0112
22.4704	0.00515		22.4704	0.01027		22.4704	0.01576		22.4704	0.01027
22.4874	0.00524		22.4874	0.01021		22.4874	0.01477		22.4874	0.01073
22.5044	0.00531		22.5044	0.01067		22.5044	0.01373		22.5044	0.00994
22.5214	0.00532		22.5214	0.01115		22.5214	0.01358		22.5214	0.01206
22.5384	0.00525		22.5384	0.0112		22.5384	0.01265		22.5384	0.01175
22.5554	0.00523		22.5554	0.01114		22.5554	0.01508		22.5554	0.01315
22.5724	0.00513		22.5724	0.0116		22.5724	0.0142		22.5724	0.013
22.5894	0.00505		22.5894	0.01153		22.5894	0.01507		22.5894	0.01289
22.6064	0.005		22.6064	0.01152		22.6064	0.01301		22.6064	0.01099
22.6234	0.00497		22.6234	0.01242		22.6234	0.01256		22.6234	0.01269
22.6404	0.00495		22.6404	0.01304		22.6404	0.01445		22.6404	0.01225
22.6574	0.00493		22.6574	0.01373		22.6574	0.01488		22.6574	0.01075
22.6744	0.00492		22.6744	0.01418		22.6744	0.01433		22.6744	0.01199
22.6914	0.00491		22.6914	0.01357		22.6914	0.01266		22.6914	0.01042
22.7084	0.0049		22.7084	0.01301		22.7084	0.01515		22.7084	0.01087
22.7254	0.00489		22.7254	0.01273		22.7254	0.01366		22.7254	0.01205
22.7424	0.00489		22.7424	0.01195		22.7424	0.01262		22.7424	0.01062
22.7594	0.00488		22.7594	0.01237		22.7594	0.01237		22.7594	0.01201
22.7764	0.00488		22.7764	0.01335		22.7764	0.01184		22.7764	0.01104
22.7934	0.00487		22.7934	0.01264		22.7934	0.01129		22.7934	0.01015
22.8104	0.00487		22.8104	0.0116		22.8104	0.01332		22.8104	0.01135
22.8274	0.00487		22.8274	0.01091		22.8274	0.01511		22.8274	0.00888
22.8444	0.00488		22.8444	0.01028		22.8444	0.01325		22.8444	0.00929
22.8614	0.00489		22.8614	0.01057		22.8614	0.01089		22.8614	0.01003
22.8784	0.0049		22.8784	0.01124		22.8784	0.01434		22.8784	0.01011
22.8954	0.00491		22.8954	0.01081		22.8954	0.01185		22.8954	0.00876
22.9124	0.00492		22.9124	0.01017		22.9124	0.01218		22.9124	0.00867
22.9294	0.00493		22.9294	0.00918		22.9294	0.01356		22.9294	0.00917
22.9464	0.00494		22.9464	0.00944		22.9464	0.01384		22.9464	0.00934
22.9634	0.00496		22.9634	0.01024		22.9634	0.01326		22.9634	0.01027
22.9804	0.00497		22.9804	0.01001		22.9804	0.01108		22.9804	0.01125
22.9974	0.00499		22.9974	0.00984		22.9974	0.01228		22.9974	0.01239
23.0144	0.00501		23.0144	0.00993		23.0144	0.01413		23.0144	0.01249
23.0314	0.00502		23.0314	0.00974		23.0314	0.01489		23.0314	0.01316
23.0484	0.00505		23.0484	0.01022		23.0484	0.01394		23.0484	0.0142
23.0654	0.00507		23.0654	0.00905		23.0654	0.01294		23.0654	0.01345
23.0824	0.0051		23.0824	0.00888		23.0824	0.01294		23.0824	0.01349
23.0994	0.00512		23.0994	0.00995		23.0994	0.01321		23.0994	0.01398
23.1164	0.00516		23.1164	0.0112		23.1164	0.01331		23.1164	0.01519
23.1334	0.00519		23.1334	0.01158		23.1334	0.01543		23.1334	0.01429
23.1504	0.00523		23.1504	0.01154		23.1504	0.01512		23.1504	0.01348
23.1674	0.00528		23.1674	0.01142		23.1674	0.01449		23.1674	0.0113
23.1844	0.00533		23.1844	0.0119		23.1844	0.0149		23.1844	0.01045
23.2014	0.00539		23.2014	0.01214		23.2014	0.0136		23.2014	0.01149
23.2184	0.00546		23.2184	0.01197		23.2184	0.01338		23.2184	0.01155
23.2354	0.00554		23.2354	0.01303		23.2354	0.01342		23.2354	0.01258
23.2524	0.00564		23.2524	0.01482		23.2524	0.01392		23.2524	0.01328
23.2694	0.00575		23.2694	0.01595		23.2694	0.0145		23.2694	0.01291
23.2864	0.00589		23.2864	0.01652		23.2864	0.01497		23.2864	0.01242
23.3034	0.00605		23.3034	0.01815		23.3034	0.01482		23.3034	0.01281
23.3204	0.00625		23.3204	0.01963		23.3204	0.01191		23.3204	0.01292
23.3374	0.0065		23.3374	0.02044		23.3374	0.01157		23.3374	0.01323
23.3544	0.00682		23.3544	0.02258		23.3544	0.01139		23.3544	0.01371
23.3714	0.00724		23.3714	0.0254		23.3714	0.01116		23.3714	0.014
23.3884	0.00781		23.3884	0.02825		23.3884	0.01204		23.3884	0.01766
23.4054	0.00869		23.4054	0.03136		23.4054	0.01174		23.4054	0.01866
23.4224	0.01016		23.4224	0.03608		23.4224	0.01395		23.4224	0.01839
23.4394	0.01278		23.4394	0.04187		23.4394	0.01214		23.4394	0.01901
23.4564	0.01743		23.4564	0.04756		23.4564	0.01386		23.4564	0.01889
23.4734	0.02501		23.4734	0.05491		23.4734	0.01397		23.4734	0.02012
23.4904	0.03591		23.4904	0.06625		23.4904	0.01221		23.4904	0.01976
23.5074	0.04905		23.5074	0.08332		23.5074	0.013		23.5074	0.02136
23.5244	0.06067		23.5244	0.10605		23.5244	0.01479		23.5244	0.02057
23.5414	0.06441		23.5414	0.12543		23.5414	0.01343		23.5414	0.02026
23.5584	0.05746		23.5584	0.12986		23.5584	0.01225		23.5584	0.02096
23.5754	0.04473		23.5754	0.11848		23.5754	0.01292		23.5754	0.02012
23.5924	0.03206		23.5924	0.10222		23.5924	0.01545		23.5924	0.01917
23.6094	0.02221		23.6094	0.08593		23.6094	0.01349		23.6094	0.01862
23.6264	0.01566		23.6264	0.06858		23.6264	0.01588		23.6264	0.01973
23.6434	0.01177		23.6434	0.05117		23.6434	0.01577		23.6434	0.01963
23.6604	0.0096		23.6604	0.03623		23.6604	0.01483		23.6604	0.01801
23.6774	0.00837		23.6774	0.02682		23.6774	0.01472		23.6774	0.01908
23.6944	0.00761		23.6944	0.02183		23.6944	0.01373		23.6944	0.01983
23.7114	0.0071		23.7114	0.01858		23.7114	0.01688		23.7114	0.01849
23.7284	0.00672		23.7284	0.01742		23.7284	0.01622		23.7284	0.01929
23.7454	0.00643		23.7454	0.01619		23.7454	0.01746		23.7454	0.02161
23.7624	0.00619		23.7624	0.01529		23.7624	0.01382		23.7624	0.02233
23.7794	0.00601		23.7794	0.01556		23.7794	0.01623		23.7794	0.0229
23.7964	0.00585		23.7964	0.0151		23.7964	0.01432		23.7964	0.02315
23.8134	0.00573		23.8134	0.01387		23.8134	0.01667		23.8134	0.02612
23.8304	0.00562		23.8304	0.01423		23.8304	0.01647		23.8304	0.02791
23.8474	0.00553		23.8474	0.01471		23.8474	0.02046		23.8474	0.02715
23.8644	0.00546		23.8644	0.01425		23.8644	0.01962		23.8644	0.02833
23.8814	0.00539		23.8814	0.01398		23.8814	0.01626		23.8814	0.03026
23.8984	0.00534		23.8984	0.01447		23.8984	0.01738		23.8984	0.03283
23.9154	0.00529		23.9154	0.01378		23.9154	0.01984		23.9154	0.03464
23.9324	0.00525		23.9324	0.01435		23.9324	0.01958		23.9324	0.03617
23.9494	0.00522		23.9494	0.01467		23.9494	0.02059		23.9494	0.03612
23.9664	0.00533		23.9664	0.01541		23.9664	0.02086		23.9664	0.03995
23.9834	0.00532		23.9834	0.01565		23.9834	0.02361		23.9834	0.04268
24.0004	0.00533		24.0004	0.01523		24.0004	0.02553		24.0004	0.04358
24.0174	0.00536		24.0174	0.01481		24.0174	0.02425		24.0174	0.04591
24.0344	0.0054		24.0344	0.01491		24.0344	0.02834		24.0344	0.04867
24.0514	0.00546		24.0514	0.0151		24.0514	0.03155		24.0514	0.05279
24.0684	0.00551		24.0684	0.0154		24.0684	0.03521		24.0684	0.0516
24.0854	0.0055		24.0854	0.0156		24.0854	0.03679		24.0854	0.05113
24.1024	0.00545		24.1024	0.01602		24.1024	0.0377		24.1024	0.05041
24.1194	0.00537		24.1194	0.01649		24.1194	0.03998		24.1194	0.05019
24.1364	0.0053		24.1364	0.01662		24.1364	0.04481		24.1364	0.04756
24.1534	0.00524		24.1534	0.01641		24.1534	0.04843		24.1534	0.04525
24.1704	0.00521		24.1704	0.01566		24.1704	0.05461		24.1704	0.0448
24.1874	0.00519		24.1874	0.01528		24.1874	0.06273		24.1874	0.04597
24.2044	0.00518		24.2044	0.01536		24.2044	0.07244		24.2044	0.04829
24.2214	0.00518		24.2214	0.01587		24.2214	0.08397		24.2214	0.05009
24.2384	0.00518		24.2384	0.01544		24.2384	0.09214		24.2384	0.05359
24.2554	0.00518		24.2554	0.0155		24.2554	0.10483		24.2554	0.05613
24.2724	0.00519		24.2724	0.01617		24.2724	0.12667		24.2724	0.05841
24.2894	0.00519		24.2894	0.01578		24.2894	0.15139		24.2894	0.0573
24.3064	0.0052		24.3064	0.01487		24.3064	0.17365		24.3064	0.05543
24.3234	0.00521		24.3234	0.01469		24.3234	0.20155		24.3234	0.05328
24.3404	0.00522		24.3404	0.01501		24.3404	0.23522		24.3404	0.05124
24.3574	0.00524		24.3574	0.01514		24.3574	0.27434		24.3574	0.04807
24.3744	0.00525		24.3744	0.01493		24.3744	0.30611		24.3744	0.04353
24.3914	0.00527		24.3914	0.01429		24.3914	0.3334		24.3914	0.04175
24.4084	0.00529		24.4084	0.01395		24.4084	0.33754		24.4084	0.03748
24.4254	0.00532		24.4254	0.01371		24.4254	0.33125		24.4254	0.03325
24.4424	0.00534		24.4424	0.01376		24.4424	0.30586		24.4424	0.02966
24.4594	0.00538		24.4594	0.01415		24.4594	0.27442		24.4594	0.02665
24.4764	0.00541		24.4764	0.01392		24.4764	0.2363		24.4764	0.02406
24.4934	0.00545		24.4934	0.01326		24.4934	0.19837		24.4934	0.02274
24.5104	0.00549		24.5104	0.01329		24.5104	0.15776		24.5104	0.02426
24.5274	0.00554		24.5274	0.01395		24.5274	0.12853		24.5274	0.02105
24.5444	0.00553		24.5444	0.01386		24.5444	0.10319		24.5444	0.02411
24.5614	0.0056		24.5614	0.01397		24.5614	0.08017		24.5614	0.02585
24.5784	0.00567		24.5784	0.0143		24.5784	0.0694		24.5784	0.02603
24.5954	0.00576		24.5954	0.01414		24.5954	0.06039		24.5954	0.02854
24.6124	0.00587		24.6124	0.01439		24.6124	0.05203		24.6124	0.03115
24.6294	0.00599		24.6294	0.01541		24.6294	0.04591		24.6294	0.03418
24.6464	0.00613		24.6464	0.01654		24.6464	0.03925		24.6464	0.04035
24.6634	0.00629		24.6634	0.01734		24.6634	0.03823		24.6634	0.04306
24.6804	0.00648		24.6804	0.0181		24.6804	0.03685		24.6804	0.04803
24.6974	0.00672		24.6974	0.01962		24.6974	0.03012		24.6974	0.04806
24.7144	0.007		24.7144	0.02058		24.7144	0.0259		24.7144	0.04902
24.7314	0.00734		24.7314	0.02205		24.7314	0.02596		24.7314	0.05054
24.7484	0.00777		24.7484	0.02504		24.7484	0.02809		24.7484	0.0513
24.7654	0.00831		24.7654	0.02758		24.7654	0.02479		24.7654	0.05187
24.7824	0.00902		24.7824	0.03052		24.7824	0.02361		24.7824	0.05334
24.7994	0.00999		24.7994	0.03559		24.7994	0.02408		24.7994	0.0558
24.8164	0.01142		24.8164	0.04125		24.8164	0.02215		24.8164	0.0565
24.8334	0.01378		24.8334	0.04504		24.8334	0.02419		24.8334	0.05571
24.8504	0.01797		24.8504	0.05152		24.8504	0.02371		24.8504	0.05291
24.8674	0.02545		24.8674	0.05665		24.8674	0.02143		24.8674	0.05355
24.8844	0.03792		24.8844	0.06281		24.8844	0.02264		24.8844	0.05036
24.9014	0.05643		24.9014	0.07102		24.9014	0.02162		24.9014	0.04883
24.9184	0.07974		24.9184	0.08119		24.9184	0.02541		24.9184	0.04637
24.9354	0.1023		24.9354	0.08941		24.9354	0.02357		24.9354	0.04565
24.9524	0.11313		24.9524	0.09884		24.9524	0.02609		24.9524	0.04718
24.9694	0.10438		24.9694	0.10919		24.9694	0.02831		24.9694	0.05303
24.9864	0.08253		24.9864	0.12432		24.9864	0.02795		24.9864	0.05709
25.0034	0.0589		25.0034	0.13707		25.0034	0.02887		25.0034	0.06244
25.0204	0.03971		25.0204	0.14685		25.0204	0.03081		25.0204	0.06774
25.0374	0.02657		25.0374	0.14865		25.0374	0.03881		25.0374	0.07329
25.0544	0.0186		25.0544	0.14331		25.0544	0.04434		25.0544	0.08056
25.0714	0.01411		25.0714	0.13843		25.0714	0.04915		25.0714	0.08976
25.0884	0.01159		25.0884	0.13194		25.0884	0.05839		25.0884	0.10476
25.1054	0.01008		25.1054	0.1228		25.1054	0.07115		25.1054	0.12321
25.1224	0.00907		25.1224	0.1118		25.1224	0.08099		25.1224	0.13391
25.1394	0.00834		25.1394	0.10218		25.1394	0.09517		25.1394	0.13076
25.1564	0.00779		25.1564	0.09649		25.1564	0.11386		25.1564	0.1177
25.1734	0.00736		25.1734	0.09339		25.1734	0.13403		25.1734	0.10326
25.1904	0.00701		25.1904	0.0896		25.1904	0.15173		25.1904	0.09202
25.2074	0.00673		25.2074	0.08436		25.2074	0.15949		25.2074	0.08115
25.2244	0.00649		25.2244	0.08078		25.2244	0.15426		25.2244	0.06815
25.2414	0.00627		25.2414	0.07642		25.2414	0.13773		25.2414	0.05598
25.2584	0.00609		25.2584	0.07203		25.2584	0.12221		25.2584	0.05067
25.2754	0.00592		25.2754	0.06881		25.2754	0.10911		25.2754	0.04945
25.2924	0.00579		25.2924	0.06459		25.2924	0.08985		25.2924	0.04761
25.3094	0.00567		25.3094	0.06019		25.3094	0.07184		25.3094	0.04768
25.3264	0.00557		25.3264	0.05613		25.3264	0.05763		25.3264	0.04594
25.3434	0.00548		25.3434	0.05114		25.3434	0.04513		25.3434	0.04352
25.3604	0.00541		25.3604	0.04694		25.3604	0.03713		25.3604	0.04432
25.3774	0.00534		25.3774	0.04296		25.3774	0.03219		25.3774	0.04237
25.3944	0.00528		25.3944	0.0395		25.3944	0.0285		25.3944	0.03818
25.4114	0.00523		25.4114	0.03637		25.4114	0.02402		25.4114	0.03742
25.4284	0.00518		25.4284	0.03196		25.4284	0.02282		25.4284	0.03576
25.4454	0.00513		25.4454	0.02827		25.4454	0.02076		25.4454	0.03531
25.4624	0.00509		25.4624	0.02601		25.4624	0.01934		25.4624	0.03383
25.4794	0.00505		25.4794	0.02387		25.4794	0.01911		25.4794	0.03499
25.4964	0.00502		25.4964	0.02209		25.4964	0.01589		25.4964	0.03301
25.5134	0.00499		25.5134	0.02075		25.5134	0.01819		25.5134	0.03189
25.5304	0.00496		25.5304	0.01917		25.5304	0.01754		25.5304	0.03131
25.5474	0.00493		25.5474	0.0179		25.5474	0.01299		25.5474	0.03065
25.5644	0.00491		25.5644	0.01672		25.5644	0.01826		25.5644	0.02746
25.5814	0.00488		25.5814	0.01598		25.5814	0.01594		25.5814	0.02649
25.5984	0.00486		25.5984	0.01577		25.5984	0.01286		25.5984	0.02387
25.6154	0.00484		25.6154	0.01539		25.6154	0.01401		25.6154	0.0234
25.6324	0.00482		25.6324	0.01503		25.6324	0.01083		25.6324	0.02274
25.6494	0.0048		25.6494	0.01489		25.6494	0.01848		25.6494	0.02384
25.6664	0.00478		25.6664	0.01517		25.6664	0.01441		25.6664	0.02217
25.6834	0.00477		25.6834	0.01523		25.6834	0.01387		25.6834	0.02253
25.7004	0.00486		25.7004	0.01454		25.7004	0.01656		25.7004	0.02387
25.7174	0.00484		25.7174	0.01484		25.7174	0.01623		25.7174	0.02264
25.7344	0.00483		25.7344	0.01562		25.7344	0.01377		25.7344	0.02398
25.7514	0.00482		25.7514	0.01682		25.7514	0.01714		25.7514	0.02335
25.7684	0.00481		25.7684	0.01754		25.7684	0.0175		25.7684	0.02787
25.7854	0.0048		25.7854	0.01812		25.7854	0.01727		25.7854	0.02848
25.8024	0.0048		25.8024	0.01973		25.8024	0.02071		25.8024	0.03032
25.8194	0.00479		25.8194	0.02112		25.8194	0.01902		25.8194	0.03238
25.8364	0.00478		25.8364	0.02242		25.8364	0.02253		25.8364	0.03419
25.8534	0.00478		25.8534	0.02498		25.8534	0.02348		25.8534	0.0382
25.8704	0.00477		25.8704	0.02544		25.8704	0.02733		25.8704	0.04113
25.8874	0.00477		25.8874	0.02587		25.8874	0.02876		25.8874	0.04489
25.9044	0.00476		25.9044	0.02754		25.9044	0.03173		25.9044	0.05005
25.9214	0.00476		25.9214	0.02993		25.9214	0.03434		25.9214	0.05833
25.9384	0.00476		25.9384	0.03197		25.9384	0.03721		25.9384	0.06673
25.9554	0.00462		25.9554	0.03432		25.9554	0.04144		25.9554	0.07818
25.9724	0.00462		25.9724	0.03566		25.9724	0.04416		25.9724	0.09216
25.9894	0.00463		25.9894	0.03594		25.9894	0.04438		25.9894	0.10825
26.0064	0.00463		26.0064	0.03648		26.0064	0.04272		26.0064	0.12968
26.0234	0.00464		26.0234	0.03746		26.0234	0.04476		26.0234	0.15646
26.0404	0.00465		26.0404	0.03874		26.0404	0.04429		26.0404	0.18947
26.0574	0.00465		26.0574	0.04158		26.0574	0.04046		26.0574	0.22676
26.0744	0.00466		26.0744	0.04014		26.0744	0.03805		26.0744	0.26133
26.0914	0.00467		26.0914	0.03789		26.0914	0.03711		26.0914	0.28296
26.1084	0.00468		26.1084	0.03719		26.1084	0.03326		26.1084	0.28721
26.1254	0.0047		26.1254	0.03718		26.1254	0.03152		26.1254	0.28348
26.1424	0.00471		26.1424	0.0361		26.1424	0.02765		26.1424	0.27314
26.1594	0.00473		26.1594	0.03429		26.1594	0.02308		26.1594	0.25086
26.1764	0.00474		26.1764	0.03466		26.1764	0.02196		26.1764	0.22517
26.1934	0.00477		26.1934	0.03349		26.1934	0.02107		26.1934	0.19654
26.2104	0.00479		26.2104	0.03215		26.2104	0.01913		26.2104	0.17139
26.2274	0.00482		26.2274	0.03137		26.2274	0.01688		26.2274	0.15112
26.2444	0.00485		26.2444	0.03034		26.2444	0.01581		26.2444	0.13592
26.2614	0.00488		26.2614	0.02931		26.2614	0.01625		26.2614	0.12174
26.2784	0.00492		26.2784	0.02934		26.2784	0.01625		26.2784	0.11246
26.2954	0.00497		26.2954	0.02955		26.2954	0.01386		26.2954	0.10447
26.3124	0.00502		26.3124	0.0299		26.3124	0.01371		26.3124	0.10183
26.3294	0.00508		26.3294	0.03082		26.3294	0.01436		26.3294	0.10025
26.3464	0.00515		26.3464	0.03236		26.3464	0.01508		26.3464	0.10274
26.3634	0.00524		26.3634	0.03272		26.3634	0.01482		26.3634	0.10468
26.3804	0.00534		26.3804	0.03247		26.3804	0.01412		26.3804	0.10884
26.3974	0.00545		26.3974	0.03265		26.3974	0.01437		26.3974	0.11749
26.4144	0.00559		26.4144	0.03368		26.4144	0.01563		26.4144	0.12431
26.4314	0.00576		26.4314	0.03501		26.4314	0.01417		26.4314	0.13683
26.4484	0.00596		26.4484	0.0358		26.4484	0.01496		26.4484	0.1512
26.4654	0.00621		26.4654	0.03683		26.4654	0.01374		26.4654	0.1695
26.4824	0.00652		26.4824	0.03903		26.4824	0.01399		26.4824	0.19038
26.4994	0.00691		26.4994	0.04053		26.4994	0.01372		26.4994	0.20492
26.5164	0.00743		26.5164	0.04229		26.5164	0.01189		26.5164	0.21916
26.5334	0.00813		26.5334	0.04396		26.5334	0.01198		26.5334	0.22798
26.5504	0.00916		26.5504	0.04497		26.5504	0.01254		26.5504	0.22102
26.5674	0.01083		26.5674	0.04717		26.5674	0.01312		26.5674	0.21044
26.5844	0.01379		26.5844	0.04864		26.5844	0.01286		26.5844	0.19152
26.6014	0.01907		26.6014	0.05097		26.6014	0.01078		26.6014	0.1619
26.6184	0.02797		26.6184	0.05367		26.6184	0.01108		26.6184	0.13614
26.6354	0.04137		26.6354	0.05695		26.6354	0.01043		26.6354	0.11572
26.6524	0.05873		26.6524	0.06523		26.6524	0.00637		26.6524	0.0947
26.6694	0.0762		26.6694	0.07534		26.6694	0.0111		26.6694	0.07949
26.6864	0.08596		26.6864	0.08801		26.6864	0.00789		26.6864	0.06325
26.7034	0.08114		26.7034	0.09861		26.7034	0.00762		26.7034	0.05504
26.7204	0.06534		26.7204	0.10443		26.7204	0.00751		26.7204	0.04895
26.7374	0.04731		26.7374	0.09767		26.7374	0.01117		26.7374	0.04438
26.7544	0.03228		26.7544	0.08819		26.7544	0.00951		26.7544	0.04076
26.7714	0.02179		26.7714	0.07915		26.7714	0.00931		26.7714	0.03919
26.7884	0.01535		26.7884	0.06982		26.7884	0.00848		26.7884	0.04048
26.8054	0.0117		26.8054	0.05739		26.8054	0.00838		26.8054	0.03494
26.8224	0.00966		26.8224	0.04693		26.8224	0.00777		26.8224	0.03472
26.8394	0.00845		26.8394	0.03678		26.8394	0.00596		26.8394	0.03135
26.8564	0.00765		26.8564	0.02899		26.8564	0.00658		26.8564	0.02705
26.8734	0.00708		26.8734	0.0235		26.8734	0.0072		26.8734	0.02577
26.8904	0.00664		26.8904	0.02074		26.8904	0.00809		26.8904	0.02294
26.9074	0.00629		26.9074	0.01839		26.9074	0.00664		26.9074	0.01942
26.9244	0.00602		26.9244	0.01701		26.9244	0.00818		26.9244	0.01874
26.9414	0.00579		26.9414	0.01634		26.9414	0.0081		26.9414	0.0169
26.9584	0.00563		26.9584	0.01457		26.9584	0.00759		26.9584	0.01431
26.9754	0.00548		26.9754	0.0135		26.9754	0.00757		26.9754	0.01501
26.9924	0.00535		26.9924	0.01303		26.9924	0.00667		26.9924	0.01439
27.0094	0.00524		27.0094	0.0123		27.0094	0.0063		27.0094	0.01286
27.0264	0.00516		27.0264	0.01083		27.0264	0.00671		27.0264	0.01149
27.0434	0.00508		27.0434	0.01059		27.0434	0.00617		27.0434	0.01092
27.0604	0.00502		27.0604	0.01009		27.0604	0.00552		27.0604	0.01013
27.0774	0.00496		27.0774	0.00949		27.0774	0.00618		27.0774	0.01095
27.0944	0.00492		27.0944	0.00956		27.0944	0.00716		27.0944	0.01206
27.1114	0.00488		27.1114	0.0098		27.1114	0.0073		27.1114	0.01242
27.1284	0.00485		27.1284	0.00921		27.1284	0.00835		27.1284	0.01152
27.1454	0.00483		27.1454	0.00938		27.1454	0.00625		27.1454	0.01161
27.1624	0.00482		27.1624	0.0092		27.1624	0.00571		27.1624	0.01264
27.1794	0.00481		27.1794	0.00929		27.1794	0.00572		27.1794	0.01213
27.1964	0.00481		27.1964	0.00919		27.1964	0.00636		27.1964	0.01217
27.2134	0.00481		27.2134	0.00837		27.2134	0.00709		27.2134	0.01256
27.2304	0.00482		27.2304	0.00889		27.2304	0.0075		27.2304	0.01291
27.2474	0.00484		27.2474	0.00968		27.2474	0.00754		27.2474	0.01361
27.2644	0.00487		27.2644	0.00934		27.2644	0.00781		27.2644	0.01588
27.2814	0.0049		27.2814	0.00916		27.2814	0.00826		27.2814	0.01606
27.2984	0.00495		27.2984	0.00902		27.2984	0.00673		27.2984	0.01601
27.3154	0.00501		27.3154	0.00882		27.3154	0.00869		27.3154	0.01767
27.3324	0.00508		27.3324	0.00934		27.3324	0.00855		27.3324	0.019
27.3494	0.00517		27.3494	0.00983		27.3494	0.00783		27.3494	0.01809
27.3664	0.00528		27.3664	0.00957		27.3664	0.00806		27.3664	0.01869
27.3834	0.00541		27.3834	0.0092		27.3834	0.00538		27.3834	0.01825
27.4004	0.00558		27.4004	0.0094		27.4004	0.00735		27.4004	0.01912
27.4174	0.00579		27.4174	0.00992		27.4174	0.00744		27.4174	0.02091
27.4344	0.00605		27.4344	0.01052		27.4344	0.00737		27.4344	0.02029
27.4514	0.00638		27.4514	0.01033		27.4514	0.00489		27.4514	0.02186
27.4684	0.00681		27.4684	0.01087		27.4684	0.0068		27.4684	0.02227
27.4854	0.0074		27.4854	0.01159		27.4854	0.00645		27.4854	0.02458
27.5024	0.00826		27.5024	0.01194		27.5024	0.00745		27.5024	0.02671
27.5194	0.00964		27.5194	0.01185		27.5194	0.00933		27.5194	0.026
27.5364	0.01205		27.5364	0.01296		27.5364	0.00832		27.5364	0.02813
27.5534	0.0164		27.5534	0.01422		27.5534	0.00755		27.5534	0.03196
27.5704	0.02383		27.5704	0.01532		27.5704	0.00641		27.5704	0.03335
27.5874	0.03525		27.5874	0.01762		27.5874	0.0071		27.5874	0.03346
27.6044	0.05036		27.6044	0.01892		27.6044	0.00766		27.6044	0.03313
27.6214	0.06632		27.6214	0.0216		27.6214	0.0055		27.6214	0.03102
27.6384	0.07653		27.6384	0.02545		27.6384	0.0094		27.6384	0.03096
27.6554	0.07407		27.6554	0.03006		27.6554	0.00684		27.6554	0.03269
27.6724	0.06084		27.6724	0.03479		27.6724	0.01036		27.6724	0.03143
27.6894	0.04465		27.6894	0.04136		27.6894	0.00811		27.6894	0.03261
27.7064	0.03064		27.7064	0.04491		27.7064	0.0101		27.7064	0.03523
27.7234	0.02075		27.7234	0.04572		27.7234	0.01075		27.7234	0.03591
27.7404	0.01461		27.7404	0.04305		27.7404	0.00621		27.7404	0.03779
27.7574	0.01114		27.7574	0.04044		27.7574	0.00959		27.7574	0.04041
27.7744	0.00926		27.7744	0.03671		27.7744	0.00818		27.7744	0.04278
27.7914	0.00822		27.7914	0.03335		27.7914	0.00853		27.7914	0.04548
27.8084	0.00764		27.8084	0.02995		27.8084	0.00975		27.8084	0.04549
27.8254	0.00738		27.8254	0.02569		27.8254	0.00966		27.8254	0.04971
27.8424	0.00744		27.8424	0.02424		27.8424	0.01091		27.8424	0.04956
27.8594	0.00796		27.8594	0.02174		27.8594	0.0119		27.8594	0.04958
27.8764	0.00918		27.8764	0.02089		27.8764	0.01062		27.8764	0.04886
27.8934	0.01134		27.8934	0.022		27.8934	0.01269		27.8934	0.04895
27.9104	0.01447		27.9104	0.02268		27.9104	0.01241		27.9104	0.04621
27.9274	0.01812		27.9274	0.02205		27.9274	0.01118		27.9274	0.04452
27.9444	0.02104		27.9444	0.0241		27.9444	0.01236		27.9444	0.04721
27.9614	0.02137		27.9614	0.0256		27.9614	0.01208		27.9614	0.04564
27.9784	0.01879		27.9784	0.02673		27.9784	0.01194		27.9784	0.04331
27.9954	0.01494		27.9954	0.02816		27.9954	0.01242		27.9954	0.0432
28.0124	0.01134		28.0124	0.029		28.0124	0.01187		28.0124	0.04242
28.0294	0.00863		28.0294	0.03058		28.0294	0.01136		28.0294	0.04143
28.0464	0.00686		28.0464	0.03282		28.0464	0.01052		28.0464	0.04029
28.0634	0.00581		28.0634	0.033		28.0634	0.0112		28.0634	0.04301
28.0804	0.0052		28.0804	0.03216		28.0804	0.0106		28.0804	0.04505
28.0974	0.00484		28.0974	0.03271		28.0974	0.01027		28.0974	0.04687
28.1144	0.0046		28.1144	0.03326		28.1144	0.0101		28.1144	0.05099
28.1314	0.00442		28.1314	0.03355		28.1314	0.01153		28.1314	0.05552
28.1484	0.00428		28.1484	0.03418		28.1484	0.01375		28.1484	0.05999
28.1654	0.00417		28.1654	0.03461		28.1654	0.01228		28.1654	0.06472
28.1824	0.00407		28.1824	0.03439		28.1824	0.01211		28.1824	0.06793
28.1994	0.00399		28.1994	0.0345		28.1994	0.01427		28.1994	0.07141
28.2164	0.00392		28.2164	0.03426		28.2164	0.01555		28.2164	0.07025
28.2334	0.00386		28.2334	0.0347		28.2334	0.01827		28.2334	0.07071
28.2504	0.0038		28.2504	0.03532		28.2504	0.01848		28.2504	0.07338
28.2674	0.00375		28.2674	0.03618		28.2674	0.01854		28.2674	0.07767
28.2844	0.00371		28.2844	0.03632		28.2844	0.02105		28.2844	0.07913
28.3014	0.00367		28.3014	0.03571		28.3014	0.02394		28.3014	0.08579
28.3184	0.00363		28.3184	0.03615		28.3184	0.02433		28.3184	0.09416
28.3354	0.0036		28.3354	0.03557		28.3354	0.02772		28.3354	0.10841
28.3524	0.00356		28.3524	0.03449		28.3524	0.03336		28.3524	0.12335
28.3694	0.00353		28.3694	0.03363		28.3694	0.03524		28.3694	0.13073
28.3864	0.00351		28.3864	0.03303		28.3864	0.04069		28.3864	0.13481
28.4034	0.00348		28.4034	0.03151		28.4034	0.04403		28.4034	0.13262
28.4204	0.00345		28.4204	0.02978		28.4204	0.05014		28.4204	0.13261
28.4374	0.00343		28.4374	0.02791		28.4374	0.05694		28.4374	0.1313
28.4544	0.00341		28.4544	0.02573		28.4544	0.06194		28.4544	0.1278
28.4714	0.00338		28.4714	0.02466		28.4714	0.06123		28.4714	0.11421
28.4884	0.00336		28.4884	0.02326		28.4884	0.06604		28.4884	0.09658
28.5054	0.00334		28.5054	0.0218		28.5054	0.06865		28.5054	0.08411
28.5224	0.00332		28.5224	0.02026		28.5224	0.06345		28.5224	0.06872
28.5394	0.00334		28.5394	0.01914		28.5394	0.06372		28.5394	0.0569
28.5564	0.00333		28.5564	0.01819		28.5564	0.06316		28.5564	0.04745
28.5734	0.00331		28.5734	0.01658		28.5734	0.0672		28.5734	0.04053
28.5904	0.00329		28.5904	0.01639		28.5904	0.06213		28.5904	0.02586
28.6074	0.00328		28.6074	0.01679		28.6074	0.05991		28.6074	0.02179
28.6244	0.00326		28.6244	0.01628		28.6244	0.06172		28.6244	0.01972
28.6414	0.00325		28.6414	0.01606		28.6414	0.05858		28.6414	0.01358
28.6584	0.00314		28.6584	0.01551		28.6584	0.05795		28.6584	0.01437
28.6754	0.00313		28.6754	0.01568		28.6754	0.06041		28.6754	0.01229
28.6924	0.00312		28.6924	0.01583		28.6924	0.05773		28.6924	0.01317
28.7094	0.00311		28.7094	0.01674		28.7094	0.05404		28.7094	0.01086
28.7264	0.0031		28.7264	0.0166		28.7264	0.04993		28.7264	0.01264
28.7434	0.00309		28.7434	0.01664		28.7434	0.05131		28.7434	0.0104
28.7604	0.00308		28.7604	0.01702		28.7604	0.04659		28.7604	0.01149
28.7774	0.00307		28.7774	0.01699		28.7774	0.03977		28.7774	0.01033
28.7944	0.00306		28.7944	0.01732		28.7944	0.03411		28.7944	0.01074
28.8114	0.00305		28.8114	0.01749		28.8114	0.02946		28.8114	0.0104
28.8284	0.00304		28.8284	0.01666		28.8284	0.0257		28.8284	0.01098
28.8454	0.00303		28.8454	0.0172		28.8454	0.0225		28.8454	0.01106
28.8624	0.00303		28.8624	0.01731		28.8624	0.02017		28.8624	0.01128
28.8794	0.00302		28.8794	0.01704		28.8794	0.01909		28.8794	0.01303
28.8964	0.00301		28.8964	0.01675		28.8964	0.01645		28.8964	0.01289
28.9134	0.003		28.9134	0.01627		28.9134	0.01413		28.9134	0.01245
28.9304	0.003		28.9304	0.01566		28.9304	0.0152		28.9304	0.01327
28.9474	0.00299		28.9474	0.01628		28.9474	0.01444		28.9474	0.01323
28.9644	0.00296		28.9644	0.01579		28.9644	0.01174		28.9644	0.01441
28.9814	0.00296		28.9814	0.01485		28.9814	0.01092		28.9814	0.01605
28.9984	0.00296		28.9984	0.0148		28.9984	0.01096		28.9984	0.01732
29.0154	0.00296		29.0154	0.01444		29.0154	0.01067		29.0154	0.01845
29.0324	0.00295		29.0324	0.01384		29.0324	0.01087		29.0324	0.01989
29.0494	0.00295		29.0494	0.01304		29.0494	0.01034		29.0494	0.02181
29.0664	0.00296		29.0664	0.01273		29.0664	0.00963		29.0664	0.02224
29.0834	0.00296		29.0834	0.0125		29.0834	0.00891		29.0834	0.02137
29.1004	0.00296		29.1004	0.01182		29.1004	0.01017		29.1004	0.02239
29.1174	0.00297		29.1174	0.01083		29.1174	0.01106		29.1174	0.02331
29.1344	0.00298		29.1344	0.01057		29.1344	0.01101		29.1344	0.02327
29.1514	0.00299		29.1514	0.01044		29.1514	0.01166		29.1514	0.02234
29.1684	0.00301		29.1684	0.01001		29.1684	0.01148		29.1684	0.02101
29.1854	0.00303		29.1854	0.00915		29.1854	0.01125		29.1854	0.02062
29.2024	0.00305		29.2024	0.00878		29.2024	0.01134		29.2024	0.01955
29.2194	0.00308		29.2194	0.00863		29.2194	0.01304		29.2194	0.01885
29.2364	0.00312		29.2364	0.00823		29.2364	0.01336		29.2364	0.01823
29.2534	0.00316		29.2534	0.00763		29.2534	0.01369		29.2534	0.01791
29.2704	0.00322		29.2704	0.00757		29.2704	0.01638		29.2704	0.01828
29.2874	0.00329		29.2874	0.00801		29.2874	0.01673		29.2874	0.01814
29.3044	0.00339		29.3044	0.00814		29.3044	0.01718		29.3044	0.01914
29.3214	0.0035		29.3214	0.00801		29.3214	0.02043		29.3214	0.01946
29.3384	0.00365		29.3384	0.00761		29.3384	0.02406		29.3384	0.02086
29.3554	0.00385		29.3554	0.00797		29.3554	0.02726		29.3554	0.02209
29.3724	0.00412		29.3724	0.00851		29.3724	0.02731		29.3724	0.02136
29.3894	0.00453		29.3894	0.00869		29.3894	0.03332		29.3894	0.02465
29.4064	0.0052		29.4064	0.00925		29.4064	0.0384		29.4064	0.02548
29.4234	0.0064		29.4234	0.00938		29.4234	0.04355		29.4234	0.02378
29.4404	0.00856		29.4404	0.01006		29.4404	0.04923		29.4404	0.02223
29.4574	0.01219		29.4574	0.0112		29.4574	0.05415		29.4574	0.01996
29.4744	0.01765		29.4744	0.01236		29.4744	0.04795		29.4744	0.02038
29.4914	0.02464		29.4914	0.01456		29.4914	0.0512		29.4914	0.01964
29.5084	0.03163		29.5084	0.01659		29.5084	0.04715		29.5084	0.01943
29.5254	0.03535		29.5254	0.01863		29.5254	0.04423		29.5254	0.01888
29.5424	0.03317		29.5424	0.0217		29.5424	0.04215		29.5424	0.02222
29.5594	0.0267		29.5594	0.02273		29.5594	0.03314		29.5594	0.02223
29.5764	0.01945		29.5764	0.02319		29.5764	0.03276		29.5764	0.02356
29.5934	0.01346		29.5934	0.0224		29.5934	0.02674		29.5934	0.02358
29.6104	0.0093		29.6104	0.02188		29.6104	0.02508		29.6104	0.02552
29.6274	0.00675		29.6274	0.02023		29.6274	0.02273		29.6274	0.02678
29.6444	0.00531		29.6444	0.01902		29.6444	0.02268		29.6444	0.026
29.6614	0.00449		29.6614	0.01609		29.6614	0.01949		29.6614	0.02829
29.6784	0.004		29.6784	0.014		29.6784	0.01761		29.6784	0.02629
29.6954	0.00367		29.6954	0.01176		29.6954	0.01421		29.6954	0.02278
29.7124	0.00343		29.7124	0.00983		29.7124	0.01497		29.7124	0.02351
29.7294	0.00325		29.7294	0.0092		29.7294	0.01583		29.7294	0.02461
29.7464	0.0031		29.7464	0.00898		29.7464	0.01712		29.7464	0.02286
29.7634	0.00297		29.7634	0.00829		29.7634	0.01346		29.7634	0.02205
29.7804	0.00287		29.7804	0.00715		29.7804	0.01274		29.7804	0.02084
29.7974	0.00278		29.7974	0.00748		29.7974	0.01538		29.7974	0.0204
29.8144	0.00271		29.8144	0.00709		29.8144	0.01712		29.8144	0.02032
29.8314	0.00264		29.8314	0.00721		29.8314	0.01864		29.8314	0.02095
29.8484	0.00259		29.8484	0.00615		29.8484	0.01812		29.8484	0.02014
29.8654	0.00254		29.8654	0.0061		29.8654	0.01835		29.8654	0.0208
29.8824	0.00249		29.8824	0.00638		29.8824	0.01822		29.8824	0.02084
29.8994	0.00245		29.8994	0.0061		29.8994	0.0198		29.8994	0.02059
29.9164	0.00241		29.9164	0.00587		29.9164	0.02283		29.9164	0.02148
29.9334	0.00238		29.9334	0.00639		29.9334	0.025		29.9334	0.0191
29.9504	0.00235		29.9504	0.00562		29.9504	0.02504		29.9504	0.01693
29.9674	0.00232		29.9674	0.00601		29.9674	0.02478		29.9674	0.01511
29.9844	0.00229		29.9844	0.0058		29.9844	0.02939		29.9844	0.01229
30.0014	0.00226		30.0014	0.00563		30.0014	0.0331		30.0014	0.01171
30.0184	0.00224		30.0184	0.00559		30.0184	0.03609		30.0184	0.01117
30.0354	0.00221		30.0354	0.00521		30.0354	0.03973		30.0354	0.00858
30.0524	0.00219		30.0524	0.00529		30.0524	0.04379		30.0524	0.00805
30.0694	0.00217		30.0694	0.00504		30.0694	0.04663		30.0694	0.00825
30.0864	0.00215		30.0864	0.00497		30.0864	0.0525		30.0864	0.00731
30.1034	0.00213		30.1034	0.0053		30.1034	0.06264		30.1034	0.00654
30.1204	0.00211		30.1204	0.0049		30.1204	0.07226		30.1204	0.00713
30.1374	0.00209		30.1374	0.00479		30.1374	0.0844		30.1374	0.00762
30.1544	0.00207		30.1544	0.00528		30.1544	0.09397		30.1544	0.00682
30.1714	0.00206		30.1714	0.00593		30.1714	0.10349		30.1714	0.00664
30.1884	0.00204		30.1884	0.00629		30.1884	0.1177		30.1884	0.007
30.2054	0.00202		30.2054	0.00622		30.2054	0.1376		30.2054	0.00746
30.2224	0.00201		30.2224	0.00553		30.2224	0.15401		30.2224	0.0076
30.2394	0.002		30.2394	0.00539		30.2394	0.17054		30.2394	0.00685
30.2564	0.00199		30.2564	0.00581		30.2564	0.18592		30.2564	0.0064
30.2734	0.00198		30.2734	0.00604		30.2734	0.20598		30.2734	0.00529
30.2904	0.00198		30.2904	0.00621		30.2904	0.21686		30.2904	0.00578
30.3074	0.00199		30.3074	0.00667		30.3074	0.22312		30.3074	0.00495
30.3244	0.00202		30.3244	0.00713		30.3244	0.22178		30.3244	0.00618
30.3414	0.00207		30.3414	0.00741		30.3414	0.21078		30.3414	0.00532
30.3584	0.00215		30.3584	0.00733		30.3584	0.20183		30.3584	0.00479
30.3754	0.00224		30.3754	0.00824		30.3754	0.18309		30.3754	0.00555
30.3924	0.00231		30.3924	0.00889		30.3924	0.17294		30.3924	0.00506
30.4094	0.00229		30.4094	0.00926		30.4094	0.16154		30.4094	0.00585
30.4264	0.00219		30.4264	0.00926		30.4264	0.14695		30.4264	0.00611
30.4434	0.00207		30.4434	0.0091		30.4434	0.12881		30.4434	0.00456
30.4604	0.00196		30.4604	0.0099		30.4604	0.11992		30.4604	0.00444
30.4774	0.00187		30.4774	0.01078		30.4774	0.11339		30.4774	0.00695
30.4944	0.00182		30.4944	0.01176		30.4944	0.11015		30.4944	0.00559
30.5114	0.00178		30.5114	0.01261		30.5114	0.1038		30.5114	0.00559
30.5284	0.00171		30.5284	0.01276		30.5284	0.10145		30.5284	0.00675
30.5454	0.00168		30.5454	0.01285		30.5454	0.10398		30.5454	0.00686
30.5624	0.00167		30.5624	0.01403		30.5624	0.10795		30.5624	0.00538
30.5794	0.00165		30.5794	0.01432		30.5794	0.10163		30.5794	0.00523
30.5964	0.00163		30.5964	0.01371		30.5964	0.0946		30.5964	0.0065
30.6134	0.00162		30.6134	0.01365		30.6134	0.09526		30.6134	0.00518
30.6304	0.0016		30.6304	0.01434		30.6304	0.08884		30.6304	0.00479
30.6474	0.00159		30.6474	0.01369		30.6474	0.07648		30.6474	0.00548
30.6644	0.00157		30.6644	0.01356		30.6644	0.06836		30.6644	0.00432
30.6814	0.00156		30.6814	0.01277		30.6814	0.06386		30.6814	0.00507
30.6984	0.00155		30.6984	0.01241		30.6984	0.05499		30.6984	0.00396
30.7154	0.00153		30.7154	0.01235		30.7154	0.04977		30.7154	0.00535
30.7324	0.00152		30.7324	0.01175		30.7324	0.04026		30.7324	0.0045
30.7494	0.0015		30.7494	0.01122		30.7494	0.03461		30.7494	0.00507
30.7664	0.00149		30.7664	0.01094		30.7664	0.03006		30.7664	0.00419
30.7834	0.00148		30.7834	0.01134		30.7834	0.02822		30.7834	0.00609
30.8004	0.00146		30.8004	0.01062		30.8004	0.02572		30.8004	0.00548
30.8174	0.00145		30.8174	0.00945		30.8174	0.02338		30.8174	0.00397
30.8344	0.00144		30.8344	0.00882		30.8344	0.02142		30.8344	0.0046
30.8514	0.00142		30.8514	0.00869		30.8514	0.0188		30.8514	0.00567
30.8684	0.00141		30.8684	0.00949		30.8684	0.01759		30.8684	0.00525
30.8854	0.0014		30.8854	0.00818		30.8854	0.01662		30.8854	0.00555
30.9024	0.00138		30.9024	0.00769		30.9024	0.01799		30.9024	0.00722
30.9194	0.00137		30.9194	0.00693		30.9194	0.01722		30.9194	0.00735
30.9364	0.00136		30.9364	0.0074		30.9364	0.0144		30.9364	0.0071
30.9534	0.00134		30.9534	0.00783		30.9534	0.01215		30.9534	0.00721
30.9704	0.00133		30.9704	0.00794		30.9704	0.01265		30.9704	0.00639
30.9874	0.00132		30.9874	0.00732		30.9874	0.01271		30.9874	0.00555
31.0044	0.0013		31.0044	0.00625		31.0044	0.01298		31.0044	0.00456
31.0214	0.00129		31.0214	0.00607		31.0214	0.01189		31.0214	0.00468
31.0384	0.00128		31.0384	0.00606		31.0384	0.01053		31.0384	0.00457
31.0554	0.00126		31.0554	0.00538		31.0554	0.00997		31.0554	0.00373
31.0724	0.00125		31.0724	0.00546		31.0724	0.01008		31.0724	0.00318
31.0894	0.00124		31.0894	0.00565		31.0894	0.0107		31.0894	0.0029
31.1064	0.00122		31.1064	0.00481		31.1064	0.01144		31.1064	0.00154
31.1234	0.00121		31.1234	0.00492		31.1234	0.01088		31.1234	0.00137
31.1404	0.0012		31.1404	0.00472		31.1404	0.01077		31.1404	0.00256
31.1574	0.00119		31.1574	0.0042		31.1574	0.0094		31.1574	0.00268
31.1744	0.00118		31.1744	0.00347		31.1744	0.00894		31.1744	0.00208
31.1914	0.00118		31.1914	0.0035		31.1914	0.00916		31.1914	0.00287
31.2084	0.00117		31.2084	0.00376		31.2084	0.00891		31.2084	0.00212
31.2254	0.00116		31.2254	0.00319		31.2254	0.00982		31.2254	0.00287
31.2424	0.00116		31.2424	0.00301		31.2424	0.00911		31.2424	0.00355
31.2594	0.00115		31.2594	0.00354		31.2594	0.01115		31.2594	0.00512
31.2764	0.00114		31.2764	0.0035		31.2764	0.00955		31.2764	0.0049
31.2934	0.00114		31.2934	0.0036		31.2934	0.00969		31.2934	0.00409
31.3104	0.00113		31.3104	0.00365		31.3104	0.00942		31.3104	0.0041
31.3274	0.00112		31.3274	0.0033		31.3274	0.00981		31.3274	0.0048
31.3444	0.00111		31.3444	0.00286		31.3444	0.01031		31.3444	0.00374
31.3614	0.00111		31.3614	0.00305		31.3614	0.00886		31.3614	0.00268
31.3784	0.0011		31.3784	0.00349		31.3784	0.00842		31.3784	0.00327
31.3954	0.00109		31.3954	0.00387		31.3954	0.00989		31.3954	0.00158
31.4124	0.00109		31.4124	0.00388		31.4124	0.00847		31.4124	0.0012
31.4294	0.00108		31.4294	0.00414		31.4294	0.00876		31.4294	0.00158
31.4464	0.00107		31.4464	0.00419		31.4464	0.00862		31.4464	0.00276
31.4634	0.00107		31.4634	0.00445		31.4634	0.01006		31.4634	0.00343
31.4804	0.00106		31.4804	0.00456		31.4804	0.00818		31.4804	0.00299
31.4974	0.00105		31.4974	0.00496		31.4974	0.00977		31.4974	0.00207
31.5144	0.00105		31.5144	0.00486		31.5144	0.01201		31.5144	0.00295
31.5314	0.00104		31.5314	0.00505		31.5314	0.01393		31.5314	0.00339
31.5484	0.00103		31.5484	0.00533		31.5484	0.01145		31.5484	0.00278
31.5654	0.00103		31.5654	0.00562		31.5654	0.01137		31.5654	0.00253
31.5824	0.00102		31.5824	0.00525		31.5824	0.01403		31.5824	0.00283
31.5994	0.00101		31.5994	0.00527		31.5994	0.01266		31.5994	0.00398
31.6164	0.00101		31.6164	0.00512		31.6164	0.01596		31.6164	0.00314
31.6334	0.000999194		31.6334	0.00518		31.6334	0.01454		31.6334	0.00297
31.6504	0.000992456		31.6504	0.00548		31.6504	0.01733		31.6504	0.00301
31.6674	0.000985725		31.6674	0.00536		31.6674	0.01833		31.6674	0.0028
31.6844	0.000979003		31.6844	0.00519		31.6844	0.02137		31.6844	0.0025
31.7014	0.000972291		31.7014	0.00571		31.7014	0.02109		31.7014	0.00273
31.7184	0.000965592		31.7184	0.00596		31.7184	0.0225		31.7184	0.0022
31.7354	0.000958907		31.7354	0.006		31.7354	0.02513		31.7354	0.00219
31.7524	0.000952241		31.7524	0.00548		31.7524	0.02827		31.7524	0.00235
31.7694	0.000945598		31.7694	0.00423		31.7694	0.02838		31.7694	0.00177
31.7864	0.000938982		31.7864	0.00534		31.7864	0.03392		31.7864	0.00149
31.8034	0.000932402		31.8034	0.00388		31.8034	0.03759		31.8034	0.00298
31.8204	0.000925866		31.8204	0.00387		31.8204	0.04102		31.8204	0.00262
31.8374	0.00091939		31.8374	0.00373		31.8374	0.04538		31.8374	0.0014
31.8544	0.00091299		31.8544	0.00392		31.8544	0.05102		31.8544	0.000954221
31.8714	0.000906696		31.8714	0.00406		31.8714	0.0567		31.8714	0.00127
31.8884	0.000900556		31.8884	0.00312		31.8884	0.06153		31.8884	0.0018
31.9054	0.000894663		31.9054	0.00311		31.9054	0.07314		31.9054	0.00202
31.9224	0.000889223		31.9224	0.0036		31.9224	0.08206		31.9224	0.00126
31.9394	0.000884687		31.9394	0.00386		31.9394	0.093		31.9394	0.00164
31.9564	0.000881911		31.9564	0.0042		31.9564	0.09785		31.9564	0.000416009
31.9734	0.00088222		31.9734	0.00379		31.9734	0.1014		31.9734	0.000824897
31.9904	0.00088708		31.9904	0.00358		31.9904	0.10791		31.9904	0.00174
32.0074	0.000897198		32.0074	0.00265		32.0074	0.11556		32.0074	0.00103
32.0244	0.000911122		32.0244	0.00304		32.0244	0.11782		32.0244	0
32.0414	0.000923333		32.0414	0.00333		32.0414	0.11103		32.0414	1.54458e-05
32.0584	0.00092408		32.0584	0.00363		32.0584	0.10506		32.0584	0.000795889
32.0754	0.000908382		32.0754	0.00388		32.0754	0.09834		32.0754	0.00197
32.0924	0.000883056		32.0924	0.00353		32.0924	0.09135		32.0924	0.00203
32.1094	0.00085667		32.1094	0.0038		32.1094	0.08414		32.1094	0.00229
32.1264	0.000833601		32.1264	0.00356		32.1264	0.0743		32.1264	0.00263
32.1434	0.000815266		32.1434	0.00392		32.1434	0.06577		32.1434	0.00219
32.1604	0.000801194		32.1604	0.00395		32.1604	0.05808		32.1604	0.00375
32.1774	0.00079012		32.1774	0.00392		32.1774	0.05047		32.1774	0.00389
32.1944	0.000780841		32.1944	0.00446		32.1944	0.04535		32.1944	0.00265
32.2114	0.000772553		32.2114	0.00396		32.2114	0.03708		32.2114	0.00433
32.2284	0.000764778		32.2284	0.00407		32.2284	0.03259		32.2284	0.005
32.2454	0.000757291		32.2454	0.00381		32.2454	0.03103		32.2454	0.00485
32.2624	0.000749977		32.2624	0.00312		32.2624	0.02638		32.2624	0.00617
32.2794	0.000742777		32.2794	0.00318		32.2794	0.02389		32.2794	0.00609
32.2964	0.000735658		32.2964	0.00331		32.2964	0.02306		32.2964	0.00556
32.3134	0.0007286		32.3134	0.00374		32.3134	0.02167		32.3134	0.00504
32.3304	0.000721588		32.3304	0.00437		32.3304	0.01801		32.3304	0.00541
32.3474	0.000721004		32.3474	0.00389		32.3474	0.01724		32.3474	0.00555
32.3644	0.000720447		32.3644	0.00321		32.3644	0.01639		32.3644	0.00471
32.3814	0.000719914		32.3814	0.0028		32.3814	0.01622		32.3814	0.00428
32.3984	0.0007194		32.3984	0.0029		32.3984	0.01736		32.3984	0.00438
32.4154	0.000718901		32.4154	0.00322		32.4154	0.01513		32.4154	0.00437
32.4324	0.000718414		32.4324	0.0035		32.4324	0.01747		32.4324	0.00229
32.4494	0.000717938		32.4494	0.00311		32.4494	0.01656		32.4494	0.00329
32.4664	0.000717471		32.4664	0.00285		32.4664	0.01771		32.4664	0.00345
32.4834	0.000717011		32.4834	0.00273		32.4834	0.01657		32.4834	0.00214
32.5004	0.000716558		32.5004	0.00267		32.5004	0.02188		32.5004	0.00427
32.5174	0.000716111		32.5174	0.00248		32.5174	0.02144		32.5174	0.00384
32.5344	0.000715668		32.5344	0.00199		32.5344	0.02422		32.5344	0.00479
32.5514	0.000715229		32.5514	0.00224		32.5514	0.02781		32.5514	0.00302
32.5684	0.000714794		32.5684	0.00249		32.5684	0.0296		32.5684	0.00385
32.5854	0.000714246		32.5854	0.00303		32.5854	0.0313		32.5854	0.00385
32.6024	0.000713701		32.6024	0.00419		32.6024	0.03442		32.6024	0.00401
32.6194	0.000713158		32.6194	0.00364		32.6194	0.03607		32.6194	0.00356
32.6364	0.000712618		32.6364	0.00267		32.6364	0.03642		32.6364	0.00258
32.6534	0.00071208		32.6534	0.0024		32.6534	0.03885		32.6534	0.003
32.6704	0.000711544		32.6704	0.00281		32.6704	0.03317		32.6704	0.00203
32.6874	0.000711009		32.6874	0.00282		32.6874	0.03376		32.6874	0.0031
32.7044	0.000710476		32.7044	0.00292		32.7044	0.03515		32.7044	0.0025
32.7214	0.000709944		32.7214	0.00322		32.7214	0.03003		32.7214	0.00368
32.7384	0.000709414		32.7384	0.0024		32.7384	0.02659		32.7384	0.00488
32.7554	0.000708885		32.7554	0.00224		32.7554	0.0217		32.7554	0.00418
32.7724	0.000708358		32.7724	0.00284		32.7724	0.02161		32.7724	0.00359
32.7894	0.000707831		32.7894	0.00357		32.7894	0.01875		32.7894	0.0049
32.8064	0.000707306		32.8064	0.0025		32.8064	0.01691		32.8064	0.00526
32.8234	0.000706614		32.8234	0.00322		32.8234	0.01635		32.8234	0.00409
32.8404	0.000705923		32.8404	0.00248		32.8404	0.01395		32.8404	0.00321
32.8574	0.000705235		32.8574	0.00279		32.8574	0.01276		32.8574	0.0032
32.8744	0.000704547		32.8744	0.00302		32.8744	0.01264		32.8744	0.00337
32.8914	0.00070386		32.8914	0.00248		32.8914	0.01283		32.8914	0.00391
32.9084	0.000703176		32.9084	0.0022		32.9084	0.01127		32.9084	0.00446
32.9254	0.000702494		32.9254	0.00248		32.9254	0.0101		32.9254	0.00303
32.9424	0.000701815		32.9424	0.00255		32.9424	0.00888		32.9424	0.00297
32.9594	0.00070114		32.9594	0.00231		32.9594	0.00987		32.9594	0.00284
32.9764	0.000700469		32.9764	0.00252		32.9764	0.01013		32.9764	0.00273
32.9934	0.000699804		32.9934	0.00251		32.9934	0.00958		32.9934	0.00248
33.0104	0.000699146		33.0104	0.00303		33.0104	0.00905		33.0104	0.00253
33.0274	0.000698499		33.0274	0.00252		33.0274	0.0084		33.0274	0.00277
33.0444	0.000697868		33.0444	0.00222		33.0444	0.01037		33.0444	0.0023
33.0614	0.000697092		33.0614	0.00243		33.0614	0.01115		33.0614	0.00278
33.0784	0.000696337		33.0784	0.00293		33.0784	0.01118		33.0784	0.00271
33.0954	0.000695692		33.0954	0.00373		33.0954	0.01074		33.0954	0.00324
33.1124	0.00069525		33.1124	0.00416		33.1124	0.01058		33.1124	0.00332
33.1294	0.000695127		33.1294	0.00417		33.1294	0.01247		33.1294	0.00376
33.1464	0.00069541		33.1464	0.00366		33.1464	0.01119		33.1464	0.00446
33.1634	0.000696056		33.1634	0.00391		33.1634	0.0117		33.1634	0.0058
33.1804	0.000696756		33.1804	0.00411		33.1804	0.01237		33.1804	0.00587
33.1974	0.000696818		33.1974	0.00424		33.1974	0.01223		33.1974	0.00736
33.2144	0.000695581		33.2144	0.00383		33.2144	0.01105		33.2144	0.01026
33.2314	0.000693305		33.2314	0.00359		33.2314	0.01172		33.2314	0.0117
33.2484	0.000690778		33.2484	0.00369		33.2484	0.01268		33.2484	0.01183
33.2654	0.000688502		33.2654	0.00336		33.2654	0.01322		33.2654	0.01538
33.2824	0.000686635		33.2824	0.00392		33.2824	0.01483		33.2824	0.01547
33.2994	0.000684881		33.2994	0.00447		33.2994	0.01501		33.2994	0.01679
33.3164	0.000683388		33.3164	0.00407		33.3164	0.01706		33.3164	0.01549
33.3334	0.000682048		33.3334	0.00401		33.3334	0.01872		33.3334	0.01669
33.3504	0.000680787		33.3504	0.00438		33.3504	0.01819		33.3504	0.01911
33.3674	0.000679566		33.3674	0.00466		33.3674	0.01962		33.3674	0.01935
33.3844	0.000678367		33.3844	0.00519		33.3844	0.01955		33.3844	0.01994
33.4014	0.000677182		33.4014	0.00489		33.4014	0.02037		33.4014	0.02282
33.4184	0.000676008		33.4184	0.00449		33.4184	0.02056		33.4184	0.02199
33.4354	0.000674841		33.4354	0.00455		33.4354	0.02119		33.4354	0.01938
33.4524	0.000673681		33.4524	0.00495		33.4524	0.02019		33.4524	0.01752
33.4694	0.000672527		33.4694	0.00525		33.4694	0.02155		33.4694	0.01485
33.4864	0.000671378		33.4864	0.00567		33.4864	0.0213		33.4864	0.01573
33.5034	0.000670235		33.5034	0.00618		33.5034	0.01966		33.5034	0.01261
33.5204	0.000669096		33.5204	0.00525		33.5204	0.02398		33.5204	0.01237
33.5374	0.000667667		33.5374	0.00562		33.5374	0.02225		33.5374	0.0106
33.5544	0.000666244		33.5544	0.00612		33.5544	0.02651		33.5544	0.00999
33.5714	0.000665206		33.5714	0.00621		33.5714	0.02594		33.5714	0.00816
33.5884	0.000663808		33.5884	0.0065		33.5884	0.03251		33.5884	0.00608
33.6054	0.000662417		33.6054	0.00577		33.6054	0.03202		33.6054	0.00706
33.6224	0.000661035		33.6224	0.00633		33.6224	0.03829		33.6224	0.00512
33.6394	0.000659663		33.6394	0.00689		33.6394	0.04295		33.6394	0.0051
33.6564	0.000658302		33.6564	0.00669		33.6564	0.04088		33.6564	0.00568
33.6734	0.000656954		33.6734	0.00745		33.6734	0.0421		33.6734	0.0054
33.6904	0.000655623		33.6904	0.00823		33.6904	0.04364		33.6904	0.00545
33.7074	0.000654313		33.7074	0.00731		33.7074	0.0427		33.7074	0.00545
33.7244	0.000653032		33.7244	0.0083		33.7244	0.04006		33.7244	0.00687
33.7414	0.000651794		33.7414	0.00728		33.7414	0.03975		33.7414	0.00471
33.7584	0.000650622		33.7584	0.00788		33.7584	0.03786		33.7584	0.00533
33.7754	0.00064922		33.7754	0.00742		33.7754	0.03436		33.7754	0.00515
33.7924	0.000647932		33.7924	0.0087		33.7924	0.02882		33.7924	0.00539
33.8094	0.000646758		33.8094	0.0078		33.8094	0.02549		33.8094	0.00608
33.8264	0.000645651		33.8264	0.00715		33.8264	0.02168		33.8264	0.00673
33.8434	0.0006445		33.8434	0.00802		33.8434	0.0176		33.8434	0.00792
33.8604	0.000643226		33.8604	0.00767		33.8604	0.01617		33.8604	0.0095
33.8774	0.000641935		33.8774	0.00807		33.8774	0.01838		33.8774	0.01087
33.8944	0.000640841		33.8944	0.00734		33.8944	0.01514		33.8944	0.01277
33.9114	0.000640179		33.9114	0.0083		33.9114	0.01421		33.9114	0.01505
33.9284	0.000640308		33.9284	0.00792		33.9284	0.01407		33.9284	0.01782
33.9454	0.000641931		33.9454	0.00837		33.9454	0.01368		33.9454	0.01886
33.9624	0.000646338		33.9624	0.00875		33.9624	0.01184		33.9624	0.01967
33.9794	0.0006554		33.9794	0.00818		33.9794	0.01059		33.9794	0.0215
33.9964	0.000670969		33.9964	0.00795		33.9964	0.01144		33.9964	0.02122
34.0134	0.000693147		34.0134	0.00779		34.0134	0.01271		34.0134	0.01985
34.0304	0.000719254		34.0304	0.00845		34.0304	0.01148		34.0304	0.02015
34.0474	0.000740223		34.0474	0.00898		34.0474	0.01051		34.0474	0.02087
34.0644	0.00074279		34.0644	0.00824		34.0644	0.01067		34.0644	0.02126
34.0814	0.000724087		34.0814	0.00873		34.0814	0.00997		34.0814	0.01943
34.0984	0.000695542		34.0984	0.00859		34.0984	0.01223		34.0984	0.01927
34.1154	0.000667734		34.1154	0.00857		34.1154	0.01266		34.1154	0.01886
34.1324	0.000645514		34.1324	0.00896		34.1324	0.01129		34.1324	0.01964
34.1494	0.000629886		34.1494	0.00869		34.1494	0.01182		34.1494	0.01982
34.1664	0.000619648		34.1664	0.00851		34.1664	0.01409		34.1664	0.0189
34.1834	0.00061296		34.1834	0.00878		34.1834	0.01663		34.1834	0.01723
34.2004	0.000608306		34.2004	0.0091		34.2004	0.01686		34.2004	0.01524
34.2174	0.000604734		34.2174	0.00916		34.2174	0.01559		34.2174	0.01348
34.2344	0.00060177		34.2344	0.00906		34.2344	0.01766		34.2344	0.01346
34.2514	0.000598813		34.2514	0.00965		34.2514	0.01973		34.2514	0.01134
34.2684	0.000596111		34.2684	0.01038		34.2684	0.0225		34.2684	0.00888
34.2854	0.000593618		34.2854	0.01057		34.2854	0.02301		34.2854	0.00872
34.3024	0.000591315		34.3024	0.01113		34.3024	0.0266		34.3024	0.0065
34.3194	0.000589201		34.3194	0.01177		34.3194	0.02934		34.3194	0.00701
34.3364	0.000587294		34.3364	0.01173		34.3364	0.03208		34.3364	0.00528
34.3534	0.000585626		34.3534	0.01187		34.3534	0.03682		34.3534	0.00584
34.3704	0.000584252		34.3704	0.01356		34.3704	0.03914		34.3704	0.0041
34.3874	0.000583264		34.3874	0.01473		34.3874	0.04544		34.3874	0.0039
34.4044	0.000582828		34.4044	0.01493		34.4044	0.05199		34.4044	0.00303
34.4214	0.000583288		34.4214	0.0154		34.4214	0.05796		34.4214	0.00378
34.4384	0.000585418		34.4384	0.017		34.4384	0.07158		34.4384	0.00315
34.4554	0.000590875		34.4554	0.01857		34.4554	0.07632		34.4554	0.0029
34.4724	0.000602721		34.4724	0.02091		34.4724	0.08369		34.4724	0.00359
34.4894	0.00062507		34.4894	0.02379		34.4894	0.09098		34.4894	0.00199
34.5064	0.000662738		34.5064	0.02566		34.5064	0.10511		34.5064	0.00175
34.5234	0.000716884		34.5234	0.02541		34.5234	0.12855		34.5234	0.00267
34.5404	0.000780497		34.5404	0.02867		34.5404	0.14132		34.5404	0.00446
34.5574	0.000832249		34.5574	0.03054		34.5574	0.16141		34.5574	0.00336
34.5744	0.000840082		34.5744	0.03167		34.5744	0.17422		34.5744	0.00226
34.5914	0.000825492		34.5914	0.03255		34.5914	0.18438		34.5914	0.00314
34.6084	0.000758235		34.6084	0.03477		34.6084	0.18913		34.6084	0.00519
34.6254	0.000694354		34.6254	0.03512		34.6254	0.18489		34.6254	0.00385
34.6424	0.000647407		34.6424	0.03517		34.6424	0.18246		34.6424	0.00481
34.6594	0.000615173		34.6594	0.03392		34.6594	0.16914		34.6594	0.00551
34.6764	0.000595707		34.6764	0.03519		34.6764	0.15464		34.6764	0.00533
34.6934	0.000584277		34.6934	0.03378		34.6934	0.14544		34.6934	0.0058
34.7104	0.000577228		34.7104	0.03253		34.7104	0.13199		34.7104	0.00772
34.7274	0.000572069		34.7274	0.03219		34.7274	0.11751		34.7274	0.00683
34.7444	0.000568113		34.7444	0.03047		34.7444	0.10326		34.7444	0.00729
34.7614	0.00056523		34.7614	0.02888		34.7614	0.08879		34.7614	0.00771
34.7784	0.000562553		34.7784	0.02782		34.7784	0.07039		34.7784	0.00808
34.7954	0.000560295		34.7954	0.02502		34.7954	0.06139		34.7954	0.0071
34.8124	0.000558392		34.8124	0.02571		34.8124	0.05509		34.8124	0.00686
34.8294	0.000556806		34.8294	0.02322		34.8294	0.04916		34.8294	0.0081
34.8464	0.00055551		34.8464	0.02171		34.8464	0.04024		34.8464	0.00661
34.8634	0.000554498		34.8634	0.02002		34.8634	0.03484		34.8634	0.00653
34.8804	0.000553765		34.8804	0.01816		34.8804	0.02991		34.8804	0.00698
34.8974	0.000553314		34.8974	0.01724		34.8974	0.02592		34.8974	0.00648
34.9144	0.000553156		34.9144	0.01553		34.9144	0.02384		34.9144	0.00652
34.9314	0.000553306		34.9314	0.0139		34.9314	0.02052		34.9314	0.00576
34.9484	0.000553787		34.9484	0.01285		34.9484	0.01939		34.9484	0.00596
34.9654	0.000554355		34.9654	0.01166		34.9654	0.01692		34.9654	0.00553
34.9824	0.000555239		34.9824	0.0107		34.9824	0.01481		34.9824	0.00441
34.9994	0.000556551		34.9994	0.0099		34.9994	0.0148		34.9994	0.00423
35.0164	0.000558387		35.0164	0.00917		35.0164	0.01369		35.0164	0.00467
35.0334	0.000560699		35.0334	0.00864		35.0334	0.01261		35.0334	0.00424
35.0504	0.0005636		35.0504	0.00753		35.0504	0.01189		35.0504	0.00427
35.0674	0.000567012		35.0674	0.00705		35.0674	0.01179		35.0674	0.00431
35.0844	0.000571333		35.0844	0.00606		35.0844	0.01133		35.0844	0.00409
35.1014	0.000576509		35.1014	0.00578		35.1014	0.01062		35.1014	0.00349
35.1184	0.000582655		35.1184	0.00568		35.1184	0.0101		35.1184	0.00431
35.1354	0.000589931		35.1354	0.00519		35.1354	0.00973		35.1354	0.00417
35.1524	0.000598506		35.1524	0.00465		35.1524	0.00992		35.1524	0.00365
35.1694	0.000608591		35.1694	0.00412		35.1694	0.01077		35.1694	0.00386
35.1864	0.000620442		35.1864	0.00445		35.1864	0.00894		35.1864	0.00427
35.2034	0.000634049		35.2034	0.00386		35.2034	0.00921		35.2034	0.00288
35.2204	0.000650124		35.2204	0.00385		35.2204	0.01136		35.2204	0.00391
35.2374	0.000669147		35.2374	0.00336		35.2374	0.01267		35.2374	0.00445
35.2544	0.000691721		35.2544	0.00356		35.2544	0.01199		35.2544	0.00377
35.2714	0.000718614		35.2714	0.00368		35.2714	0.01051		35.2714	0.0033
35.2884	0.000750805		35.2884	0.00316		35.2884	0.01145		35.2884	0.00338
35.3054	0.000789571		35.3054	0.0036		35.3054	0.01311		35.3054	0.00391
35.3224	0.000836589		35.3224	0.00311		35.3224	0.01294		35.3224	0.00335
35.3394	0.0008941		35.3394	0.00318		35.3394	0.01267		35.3394	0.00468
35.3564	0.000965156		35.3564	0.00383		35.3564	0.01412		35.3564	0.00374
35.3734	0.00105		35.3734	0.00376		35.3734	0.01266		35.3734	0.00519
35.3904	0.00117		35.3904	0.00386		35.3904	0.01368		35.3904	0.00514
35.4074	0.00131		35.4074	0.00351		35.4074	0.01228		35.4074	0.0049
35.4244	0.00151		35.4244	0.0036		35.4244	0.0124		35.4244	0.00569
35.4414	0.00181		35.4414	0.00438		35.4414	0.01194		35.4414	0.0073
35.4584	0.00229		35.4584	0.0049		35.4584	0.0104		35.4584	0.00856
35.4754	0.00314		35.4754	0.00517		35.4754	0.00955		35.4754	0.00581
35.4924	0.00465		35.4924	0.00626		35.4924	0.00788		35.4924	0.00958
35.5094	0.0072		35.5094	0.00593		35.5094	0.00812		35.5094	0.00929
35.5264	0.01105		35.5264	0.00582		35.5264	0.00492		35.5264	0.00919
35.5434	0.01603		35.5434	0.00693		35.5434	0.00495		35.5434	0.01103
35.5604	0.02109		35.5604	0.0078		35.5604	0.00578		35.5604	0.0139
35.5774	0.024		35.5774	0.0088		35.5774	0.00644		35.5774	0.01457
35.5944	0.02285		35.5944	0.00995		35.5944	0.007		35.5944	0.01596
35.6114	0.01867		35.6114	0.01038		35.6114	0.00728		35.6114	0.01751
35.6284	0.01376		35.6284	0.01139		35.6284	0.00604		35.6284	0.02154
35.6454	0.00948		35.6454	0.01173		35.6454	0.00519		35.6454	0.02283
35.6624	0.00629		35.6624	0.01235		35.6624	0.00577		35.6624	0.02723
35.6794	0.00421		35.6794	0.01241		35.6794	0.00278		35.6794	0.03273
35.6964	0.00297		35.6964	0.01292		35.6964	0.0043		35.6964	0.03756
35.7134	0.00227		35.7134	0.01323		35.7134	0.00489		35.7134	0.04009
35.7304	0.00187		35.7304	0.01443		35.7304	0.00454		35.7304	0.04296
35.7474	0.00163		35.7474	0.01462		35.7474	0.00465		35.7474	0.04423
35.7644	0.00144		35.7644	0.0132		35.7644	0.006		35.7644	0.04375
35.7814	0.00126		35.7814	0.01322		35.7814	0.00616		35.7814	0.04456
35.7984	0.00109		35.7984	0.01254		35.7984	0.00518		35.7984	0.04564
35.8154	0.000942508		35.8154	0.01241		35.8154	0.00421		35.8154	0.04495
35.8324	0.000827387		35.8324	0.01168		35.8324	0.00467		35.8324	0.04459
35.8494	0.00074005		35.8494	0.01215		35.8494	0.00443		35.8494	0.04282
35.8664	0.000677527		35.8664	0.01133		35.8664	0.0046		35.8664	0.04358
35.8834	0.000630032		35.8834	0.01116		35.8834	0.00379		35.8834	0.04487
35.9004	0.00059626		35.9004	0.01045		35.9004	0.00363		35.9004	0.04528
35.9174	0.000573593		35.9174	0.01057		35.9174	0.00383		35.9174	0.047
35.9344	0.000559503		35.9344	0.01054		35.9344	0.00303		35.9344	0.05011
35.9514	0.000548783		35.9514	0.0104		35.9514	0.00341		35.9514	0.05409
35.9684	0.000533935		35.9684	0.01055		35.9684	0.0037		35.9684	0.05665
35.9854	0.000511337		35.9854	0.01017		35.9854	0.00376		35.9854	0.05821
36.0024	0.000482271		36.0024	0.00982		36.0024	0.00511		36.0024	0.06038
36.0194	0.000448614		36.0194	0.01004		36.0194	0.00583		36.0194	0.06102
36.0364	0.000414621		36.0364	0.00956		36.0364	0.00463		36.0364	0.05924
36.0534	0.000384477		36.0534	0.00878		36.0534	0.00349		36.0534	0.05683
36.0704	0.000359578		36.0704	0.0082		36.0704	0.00288		36.0704	0.05673
36.0874	0.000339445		36.0874	0.00858		36.0874	0.00418		36.0874	0.0564
36.1044	0.000322932		36.1044	0.00817		36.1044	0.00398		36.1044	0.05382
36.1214	0.000308892		36.1214	0.00832		36.1214	0.00426		36.1214	0.05126
36.1384	0.00029647		36.1384	0.00824		36.1384	0.00439		36.1384	0.05024
36.1554	0.000284952		36.1554	0.00729		36.1554	0.0047		36.1554	0.05119
36.1724	0.000274232		36.1724	0.00716		36.1724	0.00474		36.1724	0.05087
36.1894	0.000264143		36.1894	0.00699		36.1894	0.00454		36.1894	0.04991
36.2064	0.000254586		36.2064	0.00687		36.2064	0.00389		36.2064	0.05153
36.2234	0.000245489		36.2234	0.00678		36.2234	0.00401		36.2234	0.04934
36.2404	0.0002368		36.2404	0.00658		36.2404	0.00313		36.2404	0.04881
36.2574	0.000228474		36.2574	0.00616		36.2574	0.00361		36.2574	0.04554
36.2744	0.000220477		36.2744	0.00636		36.2744	0.00366		36.2744	0.04291
36.2914	0.000212781		36.2914	0.00649		36.2914	0.0029		36.2914	0.04264
36.3084	0.000205361		36.3084	0.00683		36.3084	0.00423		36.3084	0.04197
36.3254	0.000198199		36.3254	0.00664		36.3254	0.00593		36.3254	0.03781
36.3424	0.000191279		36.3424	0.00601		36.3424	0.00453		36.3424	0.03856
36.3594	0.00018459		36.3594	0.00545		36.3594	0.00299		36.3594	0.03674
36.3764	0.000178124		36.3764	0.00614		36.3764	0.00432		36.3764	0.03695
36.3934	0.000171733		36.3934	0.00634		36.3934	0.0046		36.3934	0.03988
36.4104	0.000165558		36.4104	0.00596		36.4104	0.00371		36.4104	0.04037
36.4274	0.0001596		36.4274	0.00583		36.4274	0.00269		36.4274	0.04044
36.4444	0.000153865		36.4444	0.00519		36.4444	0.00276		36.4444	0.04401
36.4614	0.000148364		36.4614	0.00431		36.4614	0.00224		36.4614	0.04296
36.4784	0.00014311		36.4784	0.00502		36.4784	0.00274		36.4784	0.04648
36.4954	0.000138126		36.4954	0.00549		36.4954	0.00465		36.4954	0.04221
36.5124	0.000133439		36.5124	0.00444		36.5124	0.00365		36.5124	0.04369
36.5294	0.000129087		36.5294	0.00473		36.5294	0.00215		36.5294	0.03952
36.5464	0.00012512		36.5464	0.0048		36.5464	0.00164		36.5464	0.03737
36.5634	0.000121605		36.5634	0.00452		36.5634	0.00215		36.5634	0.03686
36.5804	9.00362e-05		36.5804	0.00486		36.5804	0.00287		36.5804	0.03252
36.5974	8.86896e-05		36.5974	0.00472		36.5974	0.00201		36.5974	0.02773
36.6144	8.81097e-05		36.6144	0.00458		36.6144	0.00204		36.6144	0.02529
36.6314	8.84181e-05		36.6314	0.0041		36.6314	0.00217		36.6314	0.02297
36.6484	8.83158e-05		36.6484	0.00437		36.6484	0.00141		36.6484	0.02123
36.6654	9.16877e-05		36.6654	0.004		36.6654	0.00243		36.6654	0.01868
36.6824	9.74639e-05		36.6824	0.00358		36.6824	0.00399		36.6824	0.01653
36.6994	0.000106886		36.6994	0.00445		36.6994	0.00237		36.6994	0.0137
36.7164	0.00012257		36.7164	0.00414		36.7164	0.00163		36.7164	0.0136
36.7334	0.000150338		36.7334	0.00392		36.7334	0.000174175		36.7334	0.01173
36.7504	0.000202293		36.7504	0.00343		36.7504	0.00187		36.7504	0.01379
36.7674	0.000299371		36.7674	0.00387		36.7674	0.00273		36.7674	0.01389
36.7844	0.000470987		36.7844	0.00397		36.7844	0.00143		36.7844	0.01403
36.8014	0.000741449		36.8014	0.00466		36.8014	0.000705722		36.8014	0.01568
36.8184	0.00115		36.8184	0.00433		36.8184	0.00279		36.8184	0.01573
36.8354	0.00155		36.8354	0.00401		36.8354	0.00357		36.8354	0.01547
36.8524	0.00183		36.8524	0.00506		36.8524	0.00202		36.8524	0.01661
36.8694	0.00181		36.8694	0.00477		36.8694	0.00243		36.8694	0.01699
36.8864	0.0015		36.8864	0.00342		36.8864	0.00293		36.8864	0.01554
36.9034	0.00108		36.9034	0.00436		36.9034	0.00167		36.9034	0.01445
36.9204	0.000717776		36.9204	0.004		36.9204	0.0016		36.9204	0.0138
36.9374	0.000451689		36.9374	0.00414		36.9374	0.000365165		36.9374	0.01254
36.9544	0.000282487		36.9544	0.0032		36.9544	0.00166		36.9544	0.01056
36.9714	0.000183961		36.9714	0.00325		36.9714	0.00212		36.9714	0.01055
36.9884	0.000128039		36.9884	0.0033		36.9884	0.000490161		36.9884	0.00823
37.0054	9.45019e-05		37.0054	0.0032		37.0054	0.000561505		37.0054	0.00703
37.0224	7.23028e-05		37.0224	0.00324		37.0224	0.00226		37.0224	0.00751
37.0394	5.61077e-05		37.0394	0.00274		37.0394	0.00302		37.0394	0.00649
37.0564	4.35552e-05		37.0564	0.00258		37.0564	0.00329		37.0564	0.00636
37.0734	3.35176e-05		37.0734	0.00243		37.0734	0.00325		37.0734	0.00602
37.0904	2.53708e-05		37.0904	0.00205		37.0904	0.00193		37.0904	0.00548
37.1074	1.87217e-05		37.1074	0.00218		37.1074	0.00206		37.1074	0.00477
37.1244	1.33065e-05		37.1244	0.00258		37.1244	0.00305		37.1244	0.00514
37.1414	8.94486e-06		37.1414	0.00237		37.1414	0.0027		37.1414	0.00595
37.1584	5.51503e-06		37.1584	0.00234		37.1584	0.00176		37.1584	0.00624
37.1754	2.93831e-06		37.1754	0.00181		37.1754	0.00215		37.1754	0.0049
37.1924	1.16911e-06		37.1924	0.00162		37.1924	0.0027		37.1924	0.00415
37.2094	1.88468e-07		37.2094	0.00201		37.2094	0.00219		37.2094	0.00554
37.2264	0		37.2264	0.00219		37.2264	0.00362		37.2264	0.00482
37.2434	6.27671e-07		37.2434	0.00177		37.2434	0.00317		37.2434	0.00607
37.2604	2.11494e-06		37.2604	0.00122		37.2604	0.00541		37.2604	0.00602
37.2774	4.52508e-06		37.2774	0.00101		37.2774	0.00508		37.2774	0.00661
37.2944	7.94266e-06		37.2944	0.00128		37.2944	0.00562		37.2944	0.0059
37.3114	1.24762e-05		37.3114	0.00149		37.3114	0.00594		37.3114	0.00562
37.3284	1.82624e-05		37.3284	0.00176		37.3284	0.0041		37.3284	0.00662
37.3454	4.16229e-05		37.3454	0.00138		37.3454	0.00532		37.3454	0.00572
37.3624	6.66198e-05		37.3624	0.00074215		37.3624	0.00658		37.3624	0.00703
37.3794	9.35215e-05		37.3794	0.000606439		37.3794	0.00869		37.3794	0.00542
37.3964	0.000122674		37.3964	0.000593098		37.3964	0.00591		37.3964	0.00552
37.4134	0.000154551		37.4134	0.000838289		37.4134	0.00453		37.4134	0.00456
37.4304	0.000189865		37.4304	0.000635737		37.4304	0.0027		37.4304	0.00537
37.4474	0.000229838		37.4474	0.000519859		37.4474	0.00358		37.4474	0.00609
37.4644	0.0002767		37.4644	0.000597937		37.4644	0.0035		37.4644	0.00621
37.4814	0.000334306		37.4814	5.76489e-05		37.4814	0.00278		37.4814	0.0045
37.4984	0.000408306		37.4984	0.000392652		37.4984	0.00286		37.4984	0.00348
37.5154	0.000504882		37.5154	0.000744612		37.5154	0.0042		37.5154	0.00441
37.5324	0.000627456		37.5324	0.000283103		37.5324	0.00159		37.5324	0.00364
37.5494	0.00077166		37.5494	0.000938877		37.5494	0.00245		37.5494	0.00476
37.5664	0.000918768		37.5664	0		37.5664	0.00259		37.5664	0.00416
37.5834	0.00104		37.5834	0.000256554		37.5834	0.00299		37.5834	0.00507
37.6004	0.00112		37.6004	0.000529561		37.6004	0.00385		37.6004	0.00533
37.6174	0.00119		37.6174	2.09197e-05		37.6174	0.00396		37.6174	0.00408
37.6344	0.0013		37.6344	0.00079702		37.6344	0.00244		37.6344	0.00414
37.6514	0.00149		37.6514	0.000537997		37.6514	0.00238		37.6514	0.00484
37.6684	0.00177		37.6684	0.000832751		37.6684	0.00248		37.6684	0.0055
37.6854	0.00224		37.6854	0.000657313		37.6854	0.00181		37.6854	0.00531
37.7024	0.00303		37.7024	0.000553347		37.7024	0.00175		37.7024	0.00612
37.7194	0.00446		37.7194	0.000940445		37.7194	0.00288		37.7194	0.00653
37.7364	0.00698		37.7364	0.000772272		37.7364	0.00161		37.7364	0.00653
37.7534	0.01106		37.7534	0.00129		37.7534	0.00142		37.7534	0.00779
37.7704	0.0169		37.7704	0.00143		37.7704	0.0019		37.7704	0.00687
37.7874	0.02389		37.7874	0.00149		37.7874	0.00214		37.7874	0.00712
37.8044	0.03001		37.8044	0.00207		37.8044	0.00196		37.8044	0.00807
37.8214	0.03193		37.8214	0.00299		37.8214	0.00176		37.8214	0.00833
37.8384	0.02838		37.8384	0.00409		37.8384	0.000891185		37.8384	0.00779
37.8554	0.02195		37.8554	0.00478		37.8554	0.00115		37.8554	0.00865
37.8724	0.01546		37.8724	0.00551		37.8724	0.000434042		37.8724	0.0081
37.8894	0.01024		37.8894	0.00695		37.8894	4.69967e-05		37.8894	0.0075
37.9064	0.00662		37.9064	0.00808		37.9064	0.000965414		37.9064	0.00852
37.9234	0.00438		37.9234	0.00911		37.9234	0.000586427		37.9234	0.0076
37.9404	0.00308		37.9404	0.00902		37.9404	0.00129		37.9404	0.00741
37.9574	0.00233		37.9574	0.00881		37.9574	0.00154		37.9574	0.00837
37.9744	0.00187		37.9744	0.0083		37.9744	0.00125		37.9744	0.0078
37.9914	0.00158		37.9914	0.00727		37.9914	0.00162		37.9914	0.00818
38.0084	0.00137		38.0084	0.00804		38.0084	0.00217		38.0084	0.00783
38.0254	0.00121		38.0254	0.0076		38.0254	0.00276		38.0254	0.00801
38.0424	0.00109		38.0424	0.00639		38.0424	0.00335		38.0424	0.00804
38.0594	0.000997661		38.0594	0.00585		38.0594	0.00334		38.0594	0.00803
38.0764	0.000923078		38.0764	0.00587		38.0764	0.00262		38.0764	0.00753
38.0934	0.000863373		38.0934	0.00519		38.0934	0.00292		38.0934	0.00768
38.1104	0.000815305		38.1104	0.0046		38.1104	0.0024		38.1104	0.0067
38.1274	0.00077647		38.1274	0.00435		38.1274	0.00193		38.1274	0.00613
38.1444	0.000745052		38.1444	0.00435		38.1444	0		38.1444	0.00664
38.1614	0.000719655		38.1614	0.00487		38.1614	0.00149		38.1614	0.00712
38.1784	0.000699199		38.1784	0.00498		38.1784	0.00313		38.1784	0.00578
38.1954	0.000682833		38.1954	0.00513		38.1954	0.00393		38.1954	0.00636
38.2124	0.000669879		38.2124	0.00499		38.2124	0.00285		38.2124	0.00739
38.2294	0.000659797		38.2294	0.00497		38.2294	0.00341		38.2294	0.00772
38.2464	0.000652146		38.2464	0.00504		38.2464	0.00288		38.2464	0.00842
38.2634	0.000646569		38.2634	0.00475		38.2634	0.00297		38.2634	0.0099
38.2804	0.000642769		38.2804	0.00535		38.2804	0.00217		38.2804	0.01043
38.2974	0.000640503		38.2974	0.00557		38.2974	0.00279		38.2974	0.01456
38.3144	0.000639567		38.3144	0.00508		38.3144	0.000356922		38.3144	0.01615
38.3314	0.000639789		38.3314	0.00471		38.3314	0.00333		38.3314	0.01693
38.3484	0.000641025		38.3484	0.00424		38.3484	0.00154		38.3484	0.01515
38.3654	0.000643152		38.3654	0.00393		38.3654	0.00223		38.3654	0.01527
38.3824	0.000646065		38.3824	0.00404		38.3824	0.004		38.3824	0.01298
38.3994	0.000649675		38.3994	0.00355		38.3994	0.00246		38.3994	0.01208
38.4164	0.000653904		38.4164	0.00348		38.4164	0.00376		38.4164	0.01083
38.4334	0.000658685		38.4334	0.0032		38.4334	0.000386477		38.4334	0.01122
38.4504	0.00066396		38.4504	0.00295		38.4504	0.00108		38.4504	0.01329
38.4674	0.000669678		38.4674	0.00253		38.4674	0.00375		38.4674	0.00957
38.4844	0.000675795		38.4844	0.00294		38.4844	0.0029		38.4844	0.00904
38.5014	0.000682272		38.5014	0.00271		38.5014	0.00308		38.5014	0.00752
38.5184	0.000689075		38.5184	0.00265		38.5184	0.00371		38.5184	0.00724
38.5354	0.000696172		38.5354	0.00215		38.5354	0.00451		38.5354	0.00852
38.5524	0.000703539		38.5524	0.00261		38.5524	0.00468		38.5524	0.00882
38.5694	0.000711149		38.5694	0.00275		38.5694	0.00266		38.5694	0.00905
38.5864	0.000718573		38.5864	0.00287		38.5864	0.00407		38.5864	0.00852
38.6034	0.000726624		38.6034	0.0032		38.6034	0.00474		38.6034	0.01078
38.6204	0.000734863		38.6204	0.00325		38.6204	0.00435		38.6204	0.01118
38.6374	0.000743272		38.6374	0.00466		38.6374	0.00655		38.6374	0.01309
38.6544	0.000751839		38.6544	0.00453		38.6544	0.00617		38.6544	0.01445
38.6714	0.00076055		38.6714	0.00498		38.6714	0.00521		38.6714	0.01631
38.6884	0.000769396		38.6884	0.00569		38.6884	0.00659		38.6884	0.0167
38.7054	0.000778366		38.7054	0.00599		38.7054	0.00802		38.7054	0.01873
38.7224	0.000870444		38.7224	0.00726		38.7224	0.00895		38.7224	0.01954
38.7394	0.000882526		38.7394	0.00779		38.7394	0.00949		38.7394	0.02026
38.7564	0.00089486		38.7564	0.00888		38.7564	0.01077		38.7564	0.01914
38.7734	0.00090745		38.7734	0.00925		38.7734	0.01081		38.7734	0.01816
38.7904	0.000920302		38.7904	0.00944		38.7904	0.01085		38.7904	0.0159
38.8074	0.000933424		38.8074	0.00994		38.8074	0.01071		38.8074	0.01547
38.8244	0.000908214		38.8244	0.01048		38.8244	0.00972		38.8244	0.01537
38.8414	0.000923173		38.8414	0.0113		38.8414	0.00969		38.8414	0.01398
38.8584	0.000938374		38.8584	0.0123		38.8584	0.00981		38.8584	0.01459
38.8754	0.000952106		38.8754	0.01275		38.8754	0.00901		38.8754	0.01483
38.8924	0.000967904		38.8924	0.01293		38.8924	0.00923		38.8924	0.015
38.9094	0.000984003		38.9094	0.01278		38.9094	0.01037		38.9094	0.01531
38.9264	0.001		38.9264	0.01257		38.9264	0.01073		38.9264	0.01533
[truncated: 63 more rows]

## Sheet: Figure 3b
SIFSIX-3-Ni
Simulated			1 kGy			3 kGy			10 kGy
2-Theta	Normalized Intensity		2-Theta	Normalized Intensity		2-Theta	Intensity		2-Theta	Normalized Intensity
degree	a.u.		degree	a.u.		degree	a.u.		degree	a.u.
1.54056	--		5.01136	0.03133		5.01136	0.08892		5.01136	0.03472
5	0		5.02836	0.0306		5.02836	0.08941		5.02836	0.03593
5.02	0		5.04536	0.03011		5.04536	0.08396		5.04536	0.0362
5.04	0		5.06236	0.03016		5.06236	0.08418		5.06236	0.03626
5.06	0		5.07936	0.03084		5.07936	0.08449		5.07936	0.03606
5.08	0		5.09636	0.03198		5.09636	0.08629		5.09636	0.03604
5.1	0		5.11336	0.03313		5.11336	0.08529		5.11336	0.0365
5.12	0		5.13036	0.03331		5.13036	0.08299		5.13036	0.03665
5.14	0		5.14736	0.03211		5.14736	0.08509		5.14736	0.0374
5.16	0		5.16436	0.03139		5.16436	0.08365		5.16436	0.03794
5.18	0		5.18136	0.0329		5.18136	0.08666		5.18136	0.03951
5.2	0		5.19836	0.03243		5.19836	0.08319		5.19836	0.04134
5.22	0		5.21536	0.03233		5.21536	0.08681		5.21536	0.04004
5.24	0		5.23236	0.03384		5.23236	0.08492		5.23236	0.03914
5.26	0		5.24936	0.03511		5.24936	0.08397		5.24936	0.03942
5.28	0		5.26636	0.03464		5.26636	0.08088		5.26636	0.04079
5.3	0		5.28336	0.03448		5.28336	0.07975		5.28336	0.04187
5.32	0		5.30036	0.03568		5.30036	0.0814		5.30036	0.04054
5.34	0		5.31736	0.03638		5.31736	0.08159		5.31736	0.03974
5.36	0		5.33436	0.03671		5.33436	0.08374		5.33436	0.03943
5.38	0		5.35136	0.03664		5.35136	0.08244		5.35136	0.03995
5.4	0		5.36836	0.03658		5.36836	0.08468		5.36836	0.04083
5.42	0		5.38536	0.03681		5.38536	0.08509		5.38536	0.0424
5.44	0		5.40236	0.03707		5.40236	0.08168		5.40236	0.04178
5.46	0		5.41936	0.0371		5.41936	0.08174		5.41936	0.04119
5.48	0		5.43636	0.03701		5.43636	0.08532		5.43636	0.04202
5.5	0		5.45336	0.0383		5.45336	0.08445		5.45336	0.04436
5.52	0		5.47036	0.03892		5.47036	0.08437		5.47036	0.04623
5.54	0		5.48736	0.03845		5.48736	0.08171		5.48736	0.04544
5.56	0		5.50436	0.039		5.50436	0.08345		5.50436	0.04654
5.58	0		5.52136	0.04092		5.52136	0.08622		5.52136	0.04542
5.6	0		5.53836	0.04105		5.53836	0.08305		5.53836	0.04469
5.62	0		5.55536	0.04059		5.55536	0.08218		5.55536	0.04519
5.64	0		5.57236	0.04095		5.57236	0.08288		5.57236	0.04491
5.66	0		5.58936	0.04078		5.58936	0.08191		5.58936	0.04458
5.68	0		5.60636	0.04025		5.60636	0.08273		5.60636	0.04616
5.7	0		5.62336	0.04053		5.62336	0.08459		5.62336	0.04725
5.72	0		5.64036	0.04087		5.64036	0.08419		5.64036	0.04672
5.74	0		5.65736	0.04138		5.65736	0.08552		5.65736	0.04691
5.76	0		5.67436	0.04261		5.67436	0.08481		5.67436	0.04759
5.78	0		5.69136	0.04285		5.69136	0.08553		5.69136	0.04794
5.8	0		5.70836	0.04292		5.70836	0.08679		5.70836	0.0491
5.82	0		5.72536	0.04348		5.72536	0.08288		5.72536	0.04978
5.84	0		5.74236	0.04385		5.74236	0.08094		5.74236	0.04957
5.86	0		5.75936	0.04341		5.75936	0.08553		5.75936	0.04915
5.88	0		5.77636	0.04381		5.77636	0.08691		5.77636	0.048
5.9	0		5.79336	0.04475		5.79336	0.08343		5.79336	0.0475
5.92	0		5.81036	0.04497		5.81036	0.08075		5.81036	0.04841
5.94	0		5.82736	0.04561		5.82736	0.08406		5.82736	0.05012
5.96	0		5.84436	0.0459		5.84436	0.08356		5.84436	0.05086
5.98	0		5.86136	0.04584		5.86136	0.07947		5.86136	0.05103
6	0		5.87836	0.04544		5.87836	0.0818		5.87836	0.05185
6.02	0		5.89536	0.04572		5.89536	0.08151		5.89536	0.05244
6.04	0		5.91236	0.04599		5.91236	0.0807		5.91236	0.05243
6.06	0		5.92936	0.04559		5.92936	0.08438		5.92936	0.0514
6.08	0		5.94636	0.0459		5.94636	0.08123		5.94636	0.05186
6.1	0		5.96336	0.04606		5.96336	0.08027		5.96336	0.05346
6.12	0		5.98036	0.04615		5.98036	0.08218		5.98036	0.05455
6.14	0		5.99736	0.04703		5.99736	0.08582		5.99736	0.05483
6.16	0		6.01436	0.04796		6.01436	0.08587		6.01436	0.05538
6.18	0		6.03136	0.04981		6.03136	0.08268		6.03136	0.05702
6.2	0		6.04836	0.04963		6.04836	0.08385		6.04836	0.05624
6.22	0		6.06536	0.04817		6.06536	0.08278		6.06536	0.05658
6.24	0		6.08236	0.04761		6.08236	0.08023		6.08236	0.05591
6.26	0		6.09936	0.04796		6.09936	0.08129		6.09936	0.05649
6.28	0		6.11636	0.04824		6.11636	0.07803		6.11636	0.05569
6.3	0		6.13336	0.04847		6.13336	0.08173		6.13336	0.0549
6.32	0		6.15036	0.05096		6.15036	0.0824		6.15036	0.05541
6.34	0		6.16736	0.0503		6.16736	0.07948		6.16736	0.05705
6.36	0		6.18436	0.04966		6.18436	0.08183		6.18436	0.05718
6.38	0		6.20136	0.04981		6.20136	0.07873		6.20136	0.057
6.4	0		6.21836	0.04966		6.21836	0.07584		6.21836	0.05825
6.42	0		6.23536	0.05178		6.23536	0.08231		6.23536	0.05931
6.44	0		6.25236	0.05157		6.25236	0.08045		6.25236	0.06026
6.46	0		6.26936	0.05278		6.26936	0.08257		6.26936	0.06034
6.48	0		6.28636	0.0526		6.28636	0.08281		6.28636	0.06026
6.5	0		6.30336	0.05165		6.30336	0.08235		6.30336	0.06018
6.52	0		6.32036	0.05315		6.32036	0.08023		6.32036	0.05924
6.54	0		6.33736	0.05247		6.33736	0.07982		6.33736	0.0592
6.56	0		6.35436	0.05097		6.35436	0.07894		6.35436	0.06063
6.58	0		6.37136	0.05177		6.37136	0.08067		6.37136	0.06154
6.6	0		6.38836	0.05277		6.38836	0.07967		6.38836	0.06003
6.62	0		6.40536	0.05388		6.40536	0.07909		6.40536	0.06038
6.64	0		6.42236	0.05439		6.42236	0.07986		6.42236	0.06289
6.66	0		6.43936	0.05347		6.43936	0.08122		6.43936	0.06206
6.68	0		6.45636	0.05248		6.45636	0.07945		6.45636	0.06077
6.7	0		6.47336	0.05234		6.47336	0.07784		6.47336	0.06095
6.72	0		6.49036	0.054		6.49036	0.0781		6.49036	0.06073
6.74	0		6.50736	0.05419		6.50736	0.07955		6.50736	0.06219
6.76	0		6.52436	0.05283		6.52436	0.08111		6.52436	0.06299
6.78	0		6.54136	0.05291		6.54136	0.08013		6.54136	0.06235
6.8	0		6.55836	0.05379		6.55836	0.08038		6.55836	0.06109
6.82	0		6.57536	0.05417		6.57536	0.08198		6.57536	0.06241
6.84	0		6.59236	0.05391		6.59236	0.08111		6.59236	0.0638
6.86	0		6.60936	0.0542		6.60936	0.0812		6.60936	0.06359
6.88	0		6.62636	0.05516		6.62636	0.08143		6.62636	0.06355
6.9	0		6.64336	0.05577		6.64336	0.08075		6.64336	0.06471
6.92	0		6.66036	0.05494		6.66036	0.07998		6.66036	0.06417
6.94	0		6.67736	0.05391		6.67736	0.0794		6.67736	0.06312
6.96	0		6.69436	0.05481		6.69436	0.07883		6.69436	0.06407
6.98	0		6.71136	0.05656		6.71136	0.08207		6.71136	0.06512
7	0		6.72836	0.05769		6.72836	0.08498		6.72836	0.06596
7.02	0		6.74536	0.05673		6.74536	0.08162		6.74536	0.06585
7.04	0		6.76236	0.05549		6.76236	0.08273		6.76236	0.06521
7.06	0		6.77936	0.05613		6.77936	0.07954		6.77936	0.06607
7.08	0		6.79636	0.05711		6.79636	0.08057		6.79636	0.06548
7.1	0		6.81336	0.05729		6.81336	0.0794		6.81336	0.06423
7.12	0		6.83036	0.05747		6.83036	0.08031		6.83036	0.06569
7.14	0		6.84736	0.05748		6.84736	0.07927		6.84736	0.06752
7.16	0		6.86436	0.05685		6.86436	0.07989		6.86436	0.06756
7.18	0		6.88136	0.05658		6.88136	0.0794		6.88136	0.06816
7.2	0		6.89836	0.05643		6.89836	0.07842		6.89836	0.06835
7.22	0		6.91536	0.05624		6.91536	0.07572		6.91536	0.06749
7.24	0		6.93236	0.05708		6.93236	0.07981		6.93236	0.06784
7.26	0		6.94936	0.0588		6.94936	0.07878		6.94936	0.06771
7.28	0		6.96636	0.05744		6.96636	0.07857		6.96636	0.06662
7.3	0		6.98336	0.05702		6.98336	0.0769		6.98336	0.06639
7.32	0		7.00036	0.05916		7.00036	0.08301		7.00036	0.06714
7.34	0		7.01736	0.05858		7.01736	0.0792		7.01736	0.06757
7.36	0		7.03436	0.05805		7.03436	0.07968		7.03436	0.06788
7.38	0		7.05136	0.05804		7.05136	0.079		7.05136	0.06742
7.4	0		7.06836	0.05913		7.06836	0.08239		7.06836	0.0666
7.42	0		7.08536	0.05975		7.08536	0.08286		7.08536	0.06708
7.44	0		7.10236	0.05892		7.10236	0.07842		7.10236	0.0687
7.46	0		7.11936	0.05865		7.11936	0.07609		7.11936	0.06898
7.48	0		7.13636	0.05873		7.13636	0.07738		7.13636	0.06961
7.5	0		7.15336	0.05942		7.15336	0.07944		7.15336	0.07112
7.52	0		7.17036	0.05908		7.17036	0.07694		7.17036	0.07262
7.54	0		7.18736	0.06036		7.18736	0.08032		7.18736	0.07131
7.56	0		7.20436	0.06084		7.20436	0.07918		7.20436	0.0697
7.58	0		7.22136	0.05885		7.22136	0.07809		7.22136	0.06967
7.6	0		7.23836	0.05907		7.23836	0.07819		7.23836	0.07028
7.62	0		7.25536	0.05905		7.25536	0.07638		7.25536	0.06921
7.64	0		7.27236	0.05983		7.27236	0.07829		7.27236	0.06949
7.66	0		7.28936	0.06034		7.28936	0.0777		7.28936	0.0713
7.68	0		7.30636	0.06092		7.30636	0.07707		7.30636	0.07215
7.7	0		7.32336	0.06084		7.32336	0.07654		7.32336	0.07205
7.72	0		7.34036	0.06133		7.34036	0.07677		7.34036	0.07274
7.74	0		7.35736	0.06057		7.35736	0.07889		7.35736	0.07277
7.76	0		7.37436	0.05959		7.37436	0.07908		7.37436	0.07249
7.78	0		7.39136	0.06005		7.39136	0.08031		7.39136	0.07178
7.8	0		7.40836	0.06067		7.40836	0.08087		7.40836	0.07147
7.82	0		7.42536	0.06059		7.42536	0.07636		7.42536	0.07168
7.84	0		7.44236	0.05979		7.44236	0.07472		7.44236	0.07196
7.86	0		7.45936	0.05968		7.45936	0.07724		7.45936	0.07247
7.88	0		7.47636	0.06059		7.47636	0.07792		7.47636	0.07245
7.9	0		7.49336	0.06289		7.49336	0.07606		7.49336	0.07251
7.92	0		7.51036	0.06256		7.51036	0.0758		7.51036	0.07318
7.94	0		7.52736	0.06106		7.52736	0.0754		7.52736	0.07454
7.96	0		7.54436	0.06016		7.54436	0.07549		7.54436	0.07464
7.98	0		7.56136	0.05996		7.56136	0.07331		7.56136	0.07303
8	0		7.57836	0.06049		7.57836	0.07516		7.57836	0.07336
8.02	0		7.59536	0.06103		7.59536	0.07779		7.59536	0.07409
8.04	0		7.61236	0.06197		7.61236	0.07882		7.61236	0.07424
8.06	0		7.62936	0.06206		7.62936	0.07936		7.62936	0.07493
8.08	0		7.64636	0.0613		7.64636	0.07818		7.64636	0.07438
8.1	0		7.66336	0.06043		7.66336	0.07507		7.66336	0.07466
8.12	0		7.68036	0.06037		7.68036	0.0764		7.68036	0.07582
8.14	0		7.69736	0.06111		7.69736	0.07833		7.69736	0.07528
8.16	0		7.71436	0.06131		7.71436	0.07729		7.71436	0.07454
8.18	0		7.73136	0.06093		7.73136	0.07355		7.73136	0.07369
8.2	0		7.74836	0.06084		7.74836	0.07436		7.74836	0.07281
8.22	0		7.76536	0.06107		7.76536	0.07702		7.76536	0.07286
8.24	0		7.78236	0.06176		7.78236	0.07779		7.78236	0.0742
8.26	0		7.79936	0.06302		7.79936	0.07904		7.79936	0.07496
8.28	0		7.81636	0.06391		7.81636	0.0774		7.81636	0.07474
8.3	0		7.83336	0.06259		7.83336	0.07396		7.83336	0.07504
8.32	0		7.85036	0.06074		7.85036	0.07517		7.85036	0.07537
8.34	0		7.86736	0.06046		7.86736	0.07589		7.86736	0.07422
8.36	0		7.88436	0.06156		7.88436	0.07862		7.88436	0.07317
8.38	0		7.90136	0.06168		7.90136	0.07616		7.90136	0.07425
8.4	0		7.91836	0.06071		7.91836	0.07667		7.91836	0.07296
8.42	0		7.93536	0.06119		7.93536	0.07701		7.93536	0.07208
8.44	0		7.95236	0.06138		7.95236	0.07395		7.95236	0.07454
8.46	0		7.96936	0.06256		7.96936	0.07788		7.96936	0.07505
8.48	0		7.98636	0.06092		7.98636	0.07487		7.98636	0.07435
8.5	0		8.00336	0.06002		8.00336	0.07688		8.00336	0.07524
8.52	0		8.02036	0.06151		8.02036	0.07623		8.02036	0.07561
8.54	0		8.03736	0.06175		8.03736	0.07187		8.03736	0.07598
8.56	0		8.05436	0.06124		8.05436	0.07577		8.05436	0.07678
8.58	0		8.07136	0.06142		8.07136	0.07557		8.07136	0.07442
8.6	0		8.08836	0.06188		8.08836	0.07788		8.08836	0.07335
8.62	0		8.10536	0.06248		8.10536	0.07694		8.10536	0.07524
8.64	0		8.12236	0.06243		8.12236	0.07569		8.12236	0.07584
8.66	0		8.13936	0.06201		8.13936	0.07552		8.13936	0.07557
8.68	0		8.15636	0.06086		8.15636	0.07419		8.15636	0.07602
8.7	0		8.17336	0.06246		8.17336	0.07781		8.17336	0.07642
8.72	0		8.19036	0.0624		8.19036	0.07567		8.19036	0.07559
8.74	0		8.20736	0.06192		8.20736	0.07765		8.20736	0.07443
8.76	0		8.22436	0.06131		8.22436	0.07526		8.22436	0.07515
8.78	0		8.24136	0.06095		8.24136	0.07589		8.24136	0.07528
8.8	0		8.25836	0.06085		8.25836	0.07676		8.25836	0.07546
8.82	0		8.27536	0.0607		8.27536	0.07582		8.27536	0.07537
8.84	0		8.29236	0.06094		8.29236	0.07615		8.29236	0.0737
8.86	0		8.30936	0.0612		8.30936	0.07642		8.30936	0.0736
8.88	0		8.32636	0.06082		8.32636	0.07599		8.32636	0.07475
8.9	0		8.34336	0.06122		8.34336	0.07503		8.34336	0.07424
8.92	0		8.36036	0.06173		8.36036	0.07409		8.36036	0.07446
8.94	0		8.37736	0.06012		8.37736	0.07522		8.37736	0.07459
8.96	0		8.39436	0.05932		8.39436	0.07401		8.39436	0.07536
8.98	0		8.41136	0.06103		8.41136	0.07545		8.41136	0.07494
9	0		8.42836	0.06152		8.42836	0.07774		8.42836	0.07496
9.02	0		8.44536	0.06138		8.44536	0.07582		8.44536	0.07559
9.04	0		8.46236	0.06117		8.46236	0.07456		8.46236	0.07466
9.06	0		8.47936	0.06169		8.47936	0.07351		8.47936	0.07286
9.08	0		8.49636	0.06147		8.49636	0.0736		8.49636	0.07212
9.1	0		8.51336	0.06066		8.51336	0.07451		8.51336	0.07346
9.12	0		8.53036	0.06028		8.53036	0.07405		8.53036	0.07463
9.14	0		8.54736	0.06027		8.54736	0.07249		8.54736	0.07411
9.16	0		8.56436	0.06084		8.56436	0.07353		8.56436	0.07362
9.18	0		8.58136	0.0606		8.58136	0.0745		8.58136	0.07435
9.2	0		8.59836	0.05958		8.59836	0.07535		8.59836	0.07449
9.22	0		8.61536	0.05883		8.61536	0.0737		8.61536	0.0734
9.24	0		8.63236	0.05953		8.63236	0.07558		8.63236	0.0739
9.26	0		8.64936	0.06101		8.64936	0.07677		8.64936	0.07558
9.28	0		8.66636	0.06134		8.66636	0.07625		8.66636	0.07464
9.3	0		8.68336	0.06032		8.68336	0.07588		8.68336	0.07301
9.32	0		8.70036	0.06083		8.70036	0.07459		8.70036	0.07377
9.34	0		8.71736	0.06163		8.71736	0.07537		8.71736	0.07438
9.36	0		8.73436	0.06158		8.73436	0.0758		8.73436	0.07496
9.38	0		8.75136	0.06102		8.75136	0.07499		8.75136	0.07527
9.4	0		8.76836	0.06105		8.76836	0.07355		8.76836	0.07457
9.42	0		8.78536	0.06134		8.78536	0.07542		8.78536	0.07448
9.44	0		8.80236	0.06124		8.80236	0.07696		8.80236	0.07362
9.46	0		8.81936	0.0608		8.81936	0.07405		8.81936	0.07374
9.48	0		8.83636	0.06073		8.83636	0.07302		8.83636	0.0738
9.5	0		8.85336	0.06092		8.85336	0.07158		8.85336	0.0738
9.52	0		8.87036	0.0597		8.87036	0.07454		8.87036	0.0735
9.54	0		8.88736	0.06056		8.88736	0.07181		8.88736	0.07253
9.56	0		8.90436	0.06137		8.90436	0.07192		8.90436	0.07321
9.58	0		8.92136	0.06101		8.92136	0.07708		8.92136	0.07317
9.6	0		8.93836	0.05998		8.93836	0.07232		8.93836	0.0732
9.62	0		8.95536	0.05913		8.95536	0.07214		8.95536	0.0732
9.64	0		8.97236	0.05875		8.97236	0.0721		8.97236	0.07177
9.66	0		8.98936	0.05921		8.98936	0.07125		8.98936	0.07174
9.68	0		9.00636	0.05935		9.00636	0.07453		9.00636	0.07335
9.7	0		9.02336	0.05958		9.02336	0.07341		9.02336	0.07352
9.72	0		9.04036	0.06069		9.04036	0.07171		9.04036	0.07245
9.74	0		9.05736	0.06079		9.05736	0.07111		9.05736	0.07172
9.76	0		9.07436	0.05991		9.07436	0.07242		9.07436	0.07175
9.78	0		9.09136	0.05893		9.09136	0.07592		9.09136	0.07205
9.8	0		9.10836	0.05866		9.10836	0.07342		9.10836	0.0716
9.82	0		9.12536	0.05886		9.12536	0.07229		9.12536	0.07347
9.84	0		9.14236	0.05852		9.14236	0.07302		9.14236	0.0733
9.86	0		9.15936	0.05831		9.15936	0.07135		9.15936	0.07158
9.88	0		9.17636	0.05881		9.17636	0.07267		9.17636	0.07198
9.9	0		9.19336	0.05819		9.19336	0.07543		9.19336	0.07257
9.92	0		9.21036	0.05859		9.21036	0.07107		9.21036	0.0725
9.94	0		9.22736	0.05918		9.22736	0.0724		9.22736	0.07122
9.96	0		9.24436	0.05949		9.24436	0.07426		9.24436	0.06909
9.98	0		9.26136	0.05911		9.26136	0.07303		9.26136	0.06918
10	0		9.27836	0.05989		9.27836	0.07261		9.27836	0.06929
10.02	0		9.29536	0.05909		9.29536	0.0733		9.29536	0.07028
10.04	0		9.31236	0.05876		9.31236	0.07392		9.31236	0.07111
10.06	0		9.32936	0.05952		9.32936	0.07411		9.32936	0.07243
10.08	0		9.34636	0.0598		9.34636	0.07291		9.34636	0.07328
10.1	0		9.36336	0.05981		9.36336	0.07359		9.36336	0.07081
10.12	0		9.38036	0.05877		9.38036	0.07165		9.38036	0.06979
10.14	0		9.39736	0.05827		9.39736	0.07007		9.39736	0.07093
10.16	0		9.41436	0.05829		9.41436	0.0705		9.41436	0.07104
10.18	0		9.43136	0.05826		9.43136	0.07255		9.43136	0.0705
10.2	0		9.44836	0.05838		9.44836	0.07334		9.44836	0.07102
10.22	0		9.46536	0.05863		9.46536	0.0737		9.46536	0.07145
10.24	0		9.48236	0.05926		9.48236	0.07313		9.48236	0.07156
10.26	0		9.49936	0.05902		9.49936	0.07215		9.49936	0.07186
10.28	0		9.51636	0.05907		9.51636	0.07125		9.51636	0.07173
10.3	0		9.53336	0.05896		9.53336	0.07091		9.53336	0.07158
10.32	0		9.55036	0.05848		9.55036	0.07164		9.55036	0.0707
10.34	0		9.56736	0.0584		9.56736	0.07379		9.56736	0.07103
10.36	0.000196083		9.58436	0.058		9.58436	0.07286		9.58436	0.07146
10.38	0.000201627		9.60136	0.05798		9.60136	0.07377		9.60136	0.07137
10.4	0.00020741		9.61836	0.05833		9.61836	0.07398		9.61836	0.07126
10.42	0.000213445		9.63536	0.0581		9.63536	0.07052		9.63536	0.07053
10.44	0.000219748		9.65236	0.05723		9.65236	0.07378		9.65236	0.07047
10.46	0.000226333		9.66936	0.05695		9.66936	0.07099		9.66936	0.07108
10.48	0.000233219		9.68636	0.05765		9.68636	0.07328		9.68636	0.0709
10.5	0.000240424		9.70336	0.0583		9.70336	0.07439		9.70336	0.07035
10.52	0.000247968		9.72036	0.05806		9.72036	0.06933		9.72036	0.0702
10.54	0.000255872		9.73736	0.05805		9.73736	0.07246		9.73736	0.07084
10.56	0.000264161		9.75436	0.05808		9.75436	0.07226		9.75436	0.07072
10.58	0.000272858		9.77136	0.05776		9.77136	0.07079		9.77136	0.07084
10.6	0.000281992		9.78836	0.05797		9.78836	0.07097		9.78836	0.07105
10.62	0.000291591		9.80536	0.05826		9.80536	0.07065		9.80536	0.0709
10.64	0.00030169		9.82236	0.05802		9.82236	0.07344		9.82236	0.07069
10.66	0.000312321		9.83936	0.05741		9.83936	0.07189		9.83936	0.07058
10.68	0.000323525		9.85636	0.05802		9.85636	0.07301		9.85636	0.07042
10.7	0.000335342		9.87336	0.05886		9.87336	0.07189		9.87336	0.06999
10.72	0.000347817		9.89036	0.05821		9.89036	0.07097		9.89036	0.06944
10.74	0.000361002		9.90736	0.05737		9.90736	0.06947		9.90736	0.06858
10.76	0.00037495		9.92436	0.05795		9.92436	0.07215		9.92436	0.06849
10.78	0.000389722		9.94136	0.05825		9.94136	0.07409		9.94136	0.06925
10.8	0.000405384		9.95836	0.05758		9.95836	0.07268		9.95836	0.07062
10.82	0.000422008		9.97536	0.05803		9.97536	0.07335		9.97536	0.07116
10.84	0.000439675		9.99236	0.05796		9.99236	0.07204		9.99236	0.07102
10.86	0.000458474		10.0094	0.05776		10.0094	0.06904		10.0094	0.0699
10.88	0.000478503		10.0264	0.05984		10.0264	0.07457		10.0264	0.07003
10.9	0.000499873		10.0434	0.0602		10.0434	0.07407		10.0434	0.06987
10.92	0.000522706		10.0604	0.05908		10.0604	0.07405		10.0604	0.06909
10.94	0.000547138		10.0774	0.05897		10.0774	0.07667		10.0774	0.06907
10.96	0.000573322		10.0944	0.05796		10.0944	0.0738		10.0944	0.06926
10.98	0.000601429		10.1114	0.05785		10.1114	0.07275		10.1114	0.06929
11	0.000631651		10.1284	0.05934		10.1284	0.07295		10.1284	0.07009
11.02	0.000664207		10.1454	0.05889		10.1454	0.07401		10.1454	0.06962
11.04	0.000699343		10.1624	0.05971		10.1624	0.07476		10.1624	0.0698
11.06	0.000737338		10.1794	0.05989		10.1794	0.07269		10.1794	0.07011
11.08	0.00077851		10.1964	0.05947		10.1964	0.07208		10.1964	0.07108
11.1	0.000823223		10.2134	0.05982		10.2134	0.07587		10.2134	0.07125
11.12	0.000871895		10.2304	0.06094		10.2304	0.07672		10.2304	0.0728
11.14	0.000925006		10.2474	0.06006		10.2474	0.07492		10.2474	0.07317
11.16	0.000983111		10.2644	0.06105		10.2644	0.07482		10.2644	0.07349
11.18	0.00105		10.2814	0.06235		10.2814	0.07538		10.2814	0.07392
11.2	0.00211		10.2984	0.06195		10.2984	0.07514		10.2984	0.07467
11.22	0.00222		10.3154	0.0621		10.3154	0.07709		10.3154	0.07462
11.24	0.00233		10.3324	0.06231		10.3324	0.07731		10.3324	0.07498
11.26	0.00246		10.3494	0.06258		10.3494	0.07598		10.3494	0.07535
11.28	0.0026		10.3664	0.06371		10.3664	0.07773		10.3664	0.0758
11.3	0.00275		10.3834	0.06446		10.3834	0.07974		10.3834	0.07655
11.32	0.00292		10.4004	0.06591		10.4004	0.08087		10.4004	0.0772
11.34	0.00311		10.4174	0.06728		10.4174	0.08053		10.4174	0.07855
11.36	0.00332		10.4344	0.06736		10.4344	0.08065		10.4344	0.08037
11.38	0.00355		10.4514	0.06748		10.4514	0.08283		10.4514	0.08274
11.4	0.00382		10.4684	0.06844		10.4684	0.08752		10.4684	0.0857
11.42	0.00413		10.4854	0.06995		10.4854	0.08726		10.4854	0.08725
11.44	0.00448		10.5024	0.07165		10.5024	0.08607		10.5024	0.08804
11.46	0.00488		10.5194	0.07406		10.5194	0.08991		10.5194	0.08961
11.48	0.00536		10.5364	0.07692		10.5364	0.09322		10.5364	0.09263
11.5	0.00592		10.5534	0.08014		10.5534	0.09659		10.5534	0.09602
11.52	0.0066		10.5704	0.08289		10.5704	0.0988		10.5704	0.09824
11.54	0.00741		10.5874	0.08414		10.5874	0.10448		10.5874	0.10014
11.56	0.00842		10.6044	0.08451		10.6044	0.10634		10.6044	0.10021
11.58	0.00967		10.6214	0.08375		10.6214	0.10634		10.6214	0.09692
11.6	0.01127		10.6384	0.08111		10.6384	0.10519		10.6384	0.09247
11.62	0.01336		10.6554	0.07752		10.6554	0.09523		10.6554	0.08785
11.64	0.01617		10.6724	0.07243		10.6724	0.08947		10.6724	0.08213
11.66	0.02012		10.6894	0.06723		10.6894	0.08597		10.6894	0.07758
11.68	0.02601		10.7064	0.06411		10.7064	0.08299		10.7064	0.07543
11.7	0.03544		10.7234	0.06253		10.7234	0.07778		10.7234	0.07321
11.72	0.05126		10.7404	0.06093		10.7404	0.07692		10.7404	0.07139
11.74	0.07751		10.7574	0.05965		10.7574	0.07322		10.7574	0.07078
11.76	0.11774		10.7744	0.05949		10.7744	0.07337		10.7744	0.07055
11.78	0.16795		10.7914	0.05896		10.7914	0.07335		10.7914	0.06986
11.8	0.20026		10.8084	0.05807		10.8084	0.07147		10.8084	0.0695
11.82	0.18097		10.8254	0.05766		10.8254	0.07286		10.8254	0.06909
11.84	0.13191		10.8424	0.05746		10.8424	0.07084		10.8424	0.06873
11.86	0.08809		10.8594	0.05661		10.8594	0.07303		10.8594	0.06916
11.88	0.05846		10.8764	0.05629		10.8764	0.0714		10.8764	0.06908
11.9	0.04046		10.8934	0.05677		10.8934	0.07157		10.8934	0.06894
11.92	0.02989		10.9104	0.05743		10.9104	0.07143		10.9104	0.06825
11.94	0.02354		10.9274	0.0576		10.9274	0.07207		10.9274	0.06674
11.96	0.01949		10.9444	0.05638		10.9444	0.07281		10.9444	0.06713
11.98	0.01677		10.9614	0.05585		10.9614	0.07093		10.9614	0.06846
12	0.01488		10.9784	0.05662		10.9784	0.07064		10.9784	0.06796
12.02	0.01356		10.9954	0.0565		10.9954	0.06872		10.9954	0.06801
12.04	0.01264		11.0124	0.05617		11.0124	0.07014		11.0124	0.06848
12.06	0.01204		11.0294	0.05711		11.0294	0.07013		11.0294	0.06878
12.08	0.01168		11.0464	0.05672		11.0464	0.06968		11.0464	0.06888
12.1	0.01151		11.0634	0.05697		11.0634	0.0746		11.0634	0.06841
12.12	0.01152		11.0804	0.05785		11.0804	0.0713		11.0804	0.06741
12.14	0.01169		11.0974	0.0578		11.0974	0.07038		11.0974	0.06607
12.16	0.012		11.1144	0.05699		11.1144	0.06951		11.1144	0.06791
12.18	0.01246		11.1314	0.05609		11.1314	0.0705		11.1314	0.06857
12.2	0.01307		11.1484	0.05695		11.1484	0.0715		11.1484	0.06711
12.22	0.01384		11.1654	0.05704		11.1654	0.07309		11.1654	0.06805
12.24	0.0148		11.1824	0.05604		11.1824	0.07346		11.1824	0.06803
12.26	0.01597		11.1994	0.05711		11.1994	0.07013		11.1994	0.06813
12.28	0.01739		11.2164	0.05654		11.2164	0.06938		11.2164	0.06814
12.3	0.0191		11.2334	0.05575		11.2334	0.07238		11.2334	0.06692
12.32	0.02117		11.2504	0.05637		11.2504	0.0735		11.2504	0.06723
12.34	0.0237		11.2674	0.05699		11.2674	0.07151		11.2674	0.06745
12.36	0.0268		11.2844	0.05775		11.2844	0.07178		11.2844	0.06912
12.38	0.03063		11.3014	0.05777		11.3014	0.07357		11.3014	0.06866
12.4	0.03545		11.3184	0.05799		11.3184	0.0726		11.3184	0.06911
12.42	0.04157		11.3354	0.05766		11.3354	0.07394		11.3354	0.06975
12.44	0.04951		11.3524	0.0574		11.3524	0.07391		11.3524	0.06937
12.46	0.06003		11.3694	0.05743		11.3694	0.07322		11.3694	0.06922
12.48	0.07438		11.3864	0.05817		11.3864	0.0746		11.3864	0.07036
12.5	0.09484		11.4034	0.05982		11.4034	0.07652		11.4034	0.07143
12.52	0.12591		11.4204	0.05967		11.4204	0.07416		11.4204	0.07195
12.54	0.17638		11.4374	0.05958		11.4374	0.07437		11.4374	0.07167
12.56	0.26152		11.4544	0.05999		11.4544	0.07561		11.4544	0.07205
12.58	0.4022		11.4714	0.05999		11.4714	0.07613		11.4714	0.07223
12.6	0.61435		11.4884	0.06077		11.4884	0.07793		11.4884	0.07215
12.62	0.86674		11.5054	0.0619		11.5054	0.07702		11.5054	0.07314
12.64	1		11.5224	0.0617		11.5224	0.07715		11.5224	0.07369
12.66	0.86904		11.5394	0.06176		11.5394	0.07912		11.5394	0.07443
12.68	0.61675		11.5564	0.06342		11.5564	0.0798		11.5564	0.07645
12.7	0.40382		11.5734	0.06445		11.5734	0.08269		11.5734	0.07677
12.72	0.26241		11.5904	0.0643		11.5904	0.0847		11.5904	0.07718
12.74	0.17675		11.6074	0.06594		11.6074	0.08663		11.6074	0.07987
12.76	0.12596		11.6244	0.06781		11.6244	0.09073		11.6244	0.08302
12.78	0.09469		11.6414	0.06855		11.6414	0.09215		11.6414	0.08587
12.8	0.07408		11.6584	0.07042		11.6584	0.09827		11.6584	0.08887
12.82	0.05961		11.6754	0.07253		11.6754	0.09976		11.6754	0.0929
12.84	0.04898		11.6924	0.07491		11.6924	0.10146		11.6924	0.09754
12.86	0.04094		11.7094	0.07868		11.7094	0.11018		11.7094	0.10227
12.88	0.03471		11.7264	0.08177		11.7264	0.1167		11.7264	0.1088
12.9	0.0298		11.7434	0.08496		11.7434	0.12392		11.7434	0.11699
12.92	0.02585		11.7604	0.09111		11.7604	0.1361		11.7604	0.12445
12.94	0.02264		11.7774	0.09757		11.7774	0.14144		11.7774	0.1299
12.96	0.01999		11.7944	0.10409		11.7944	0.13667		11.7944	0.12808
12.98	0.01778		11.8114	0.11155		11.8114	0.12078		11.8114	0.11747
13	0.01591		11.8284	0.11498		11.8284	0.10281		11.8284	0.10418
13.02	0.01433		11.8454	0.11136		11.8454	0.09223		11.8454	0.0917
13.04	0.01297		11.8624	0.10083		11.8624	0.08606		11.8624	0.08316
13.06	0.0118		11.8794	0.08889		11.8794	0.08258		11.8794	0.07843
13.08	0.01078		11.8964	0.07872		11.8964	0.08074		11.8964	0.0762
13.1	0.00988		11.9134	0.07113		11.9134	0.08219		11.9134	0.07461
13.12	0.0091		11.9304	0.06726		11.9304	0.07958		11.9304	0.07401
13.14	0.0084		11.9474	0.06499		11.9474	0.0778		11.9474	0.07369
13.16	0.00779		11.9644	0.06364		11.9644	0.07653		11.9644	0.07256
13.18	0.00723		11.9814	0.06349		11.9814	0.07709		11.9814	0.07318
13.2	0.00674		11.9984	0.06402		11.9984	0.07671		11.9984	0.07419
13.22	0.00629		12.0154	0.06437		12.0154	0.07817		12.0154	0.07591
13.24	0.00589		12.0324	0.06458		12.0324	0.0815		12.0324	0.07583
13.26	0.00553		12.0494	0.06597		12.0494	0.08079		12.0494	0.07616
13.28	0.00501		12.0664	0.06629		12.0664	0.07866		12.0664	0.07815
13.3	0.00471		12.0834	0.06655		12.0834	0.08173		12.0834	0.08009
13.32	0.00444		12.1004	0.06764		12.1004	0.08278		12.1004	0.08039
13.34	0.00419		12.1174	0.06858		12.1174	0.08348		12.1174	0.08134
13.36	0.00396		12.1344	0.07052		12.1344	0.08479		12.1344	0.08404
13.38	0.00375		12.1514	0.07429		12.1514	0.09199		12.1514	0.08591
13.4	0.00356		12.1684	0.07728		12.1684	0.09221		12.1684	0.08794
13.42	0.00338		12.1854	0.07983		12.1854	0.09206		12.1854	0.09095
13.44	0.00321		12.2024	0.08173		12.2024	0.09596		12.2024	0.09542
13.46	0.00306		12.2194	0.08474		12.2194	0.09908		12.2194	0.10025
13.48	0.00291		12.2364	0.09021		12.2364	0.10243		12.2364	0.1049
13.5	0.00278		12.2534	0.09573		12.2534	0.1099		12.2534	0.11072
13.52	0.00266		12.2704	0.10111		12.2704	0.1176		12.2704	0.11512
13.54	0.00254		12.2874	0.1074		12.2874	0.1207		12.2874	0.1218
13.56	0.00243		12.3044	0.11317		12.3044	0.12787		12.3044	0.12912
13.58	0.00233		12.3214	0.11939		12.3214	0.13366		12.3214	0.13613
13.6	0.00223		12.3384	0.12688		12.3384	0.14241		12.3384	0.14451
13.62	0.00214		12.3554	0.13687		12.3554	0.15311		12.3554	0.15433
13.64	0.00206		12.3724	0.14825		12.3724	0.16223		12.3724	0.16694
13.66	0.00198		12.3894	0.15905		12.3894	0.17273		12.3894	0.18151
13.68	0.0019		12.4064	0.17277		12.4064	0.18502		12.4064	0.19872
13.7	0.00183		12.4234	0.18968		12.4234	0.20523		12.4234	0.21815
13.72	0.00177		12.4404	0.20874		12.4404	0.23203		12.4404	0.23776
13.74	0.0017		12.4574	0.23344		12.4574	0.24917		12.4574	0.26232
13.76	0.00164		12.4744	0.26097		12.4744	0.27288		12.4744	0.29235
13.78	0.00159		12.4914	0.289		12.4914	0.31408		12.4914	0.3213
13.8	0.00153		12.5084	0.31815		12.5084	0.35001		12.5084	0.34902
13.82	0.00148		12.5254	0.3435		12.5254	0.37478		12.5254	0.37433
13.84	0.00143		12.5424	0.36439		12.5424	0.39409		12.5424	0.39447
13.86	0.00138		12.5594	0.38897		12.5594	0.41179		12.5594	0.42244
13.88	0.00134		12.5764	0.42506		12.5764	0.44211		12.5764	0.47134
13.9	0.0013		12.5934	0.48021		12.5934	0.49387		12.5934	0.5417
13.92	0.00126		12.6104	0.55931		12.6104	0.56642		12.6104	0.64237
13.94	0.00122		12.6274	0.66471		12.6274	0.67913		12.6274	0.78449
13.96	0.00118		12.6444	0.80036		12.6444	0.82494		12.6444	0.93636
13.98	0.00115		12.6614	0.94051		12.6614	0.97952		12.6614	1
14	0.00111		12.6784	1		12.6784	1		12.6784	0.89213
14.02	0.00108		12.6954	0.89716		12.6954	0.808		12.6954	0.66034
14.04	0.00105		12.7124	0.66902		12.7124	0.56269		12.7124	0.42372
14.06	0.00102		12.7294	0.43113		12.7294	0.33974		12.7294	0.25357
14.08	0.000994092		12.7464	0.25669		12.7464	0.20698		12.7464	0.16436
14.1	0		12.7634	0.16173		12.7634	0.14968		12.7634	0.12598
14.12	0		12.7804	0.12009		12.7804	0.12598		12.7804	0.10657
14.14	0		12.7974	0.10005		12.7974	0.11447		12.7974	0.09571
14.16	0		12.8144	0.08846		12.8144	0.10475		12.8144	0.08909
14.18	0		12.8314	0.08113		12.8314	0.10546		12.8314	0.08458
14.2	0		12.8484	0.07601		12.8484	0.09297		12.8484	0.08208
14.22	0		12.8654	0.0716		12.8654	0.09307		12.8654	0.07991
14.24	0		12.8824	0.06962		12.8824	0.088		12.8824	0.07798
14.26	0		12.8994	0.06948		12.8994	0.08398		12.8994	0.07647
14.28	0		12.9164	0.06834		12.9164	0.08429		12.9164	0.07479
14.3	0		12.9334	0.06618		12.9334	0.07743		12.9334	0.07365
14.32	0		12.9504	0.06483		12.9504	0.08026		12.9504	0.07373
14.34	0		12.9674	0.06355		12.9674	0.07853		12.9674	0.07308
14.36	0		12.9844	0.06273		12.9844	0.07998		12.9844	0.07291
14.38	0		13.0014	0.06289		13.0014	0.079		13.0014	0.07292
14.4	0		13.0184	0.06277		13.0184	0.07815		13.0184	0.0718
14.42	0		13.0354	0.06192		13.0354	0.07667		13.0354	0.07112
14.44	0		13.0524	0.06118		13.0524	0.07708		13.0524	0.07052
14.46	0		13.0694	0.06066		13.0694	0.07757		13.0694	0.06914
14.48	0		13.0864	0.06047		13.0864	0.07739		13.0864	0.07044
14.5	0		13.1034	0.05975		13.1034	0.07581		13.1034	0.07115
14.52	0		13.1204	0.06083		13.1204	0.07707		13.1204	0.0704
14.54	0		13.1374	0.06067		13.1374	0.07565		13.1374	0.06867
14.56	0		13.1544	0.05904		13.1544	0.07542		13.1544	0.06791
14.58	0		13.1714	0.05871		13.1714	0.07585		13.1714	0.06901
14.6	0		13.1884	0.05808		13.1884	0.07464		13.1884	0.06944
14.62	0		13.2054	0.0582		13.2054	0.07464		13.2054	0.06962
14.64	0		13.2224	0.05884		13.2224	0.07422		13.2224	0.06951
14.66	0		13.2394	0.05861		13.2394	0.0727		13.2394	0.0685
14.68	0		13.2564	0.05797		13.2564	0.07229		13.2564	0.06801
14.7	0		13.2734	0.05817		13.2734	0.07222		13.2734	0.0677
14.72	0		13.2904	0.05821		13.2904	0.0711		13.2904	0.06705
14.74	0		13.3074	0.05814		13.3074	0.07044		13.3074	0.06675
14.76	0		13.3244	0.05831		13.3244	0.07323		13.3244	0.06687
14.78	0		13.3414	0.05786		13.3414	0.07345		13.3414	0.0671
14.8	0		13.3584	0.0573		13.3584	0.0724		13.3584	0.06636
14.82	0		13.3754	0.05777		13.3754	0.07289		13.3754	0.06643
14.84	0		13.3924	0.05743		13.3924	0.07344		13.3924	0.06702
14.86	0		13.4094	0.05643		13.4094	0.07287		13.4094	0.06647
14.88	0		13.4264	0.05613		13.4264	0.07219		13.4264	0.06563
14.9	0		13.4434	0.0565		13.4434	0.07155		13.4434	0.06574
14.92	0		13.4604	0.05629		13.4604	0.07089		13.4604	0.06583
14.94	0		13.4774	0.05558		13.4774	0.06923		13.4774	0.0659
14.96	0		13.4944	0.05524		13.4944	0.07066		13.4944	0.06534
14.98	0		13.5114	0.05598		13.5114	0.07141		13.5114	0.06445
15	0		13.5284	0.05647		13.5284	0.06952		13.5284	0.06475
15.02	0		13.5454	0.05637		13.5454	0.06952		13.5454	0.06493
15.04	0		13.5624	0.05603		13.5624	0.07154		13.5624	0.06397
15.06	0		13.5794	0.05595		13.5794	0.07134		13.5794	0.0642
15.08	0		13.5964	0.05553		13.5964	0.06969		13.5964	0.06492
15.1	0		13.6134	0.05512		13.6134	0.07026		13.6134	0.06506
15.12	0		13.6304	0.05577		13.6304	0.06994		13.6304	0.06446
15.14	0		13.6474	0.05609		13.6474	0.07043		13.6474	0.06357
15.16	0		13.6644	0.0554		13.6644	0.07005		13.6644	0.06384
15.18	0		13.6814	0.05414		13.6814	0.07205		13.6814	0.06437
15.2	0		13.6984	0.05371		13.6984	0.07159		13.6984	0.06457
15.22	0		13.7154	0.05451		13.7154	0.06988		13.7154	0.06447
15.24	0		13.7324	0.05497		13.7324	0.07033		13.7324	0.06351
15.26	0		13.7494	0.05504		13.7494	0.06932		13.7494	0.06235
15.28	0		13.7664	0.05544		13.7664	0.07002		13.7664	0.06332
15.3	0		13.7834	0.0555		13.7834	0.07183		13.7834	0.06494
15.32	0		13.8004	0.05534		13.8004	0.06891		13.8004	0.06445
15.34	0		13.8174	0.05589		13.8174	0.07163		13.8174	0.06389
15.36	0		13.8344	0.05533		13.8344	0.07027		13.8344	0.06331
15.38	0		13.8514	0.05429		13.8514	0.06751		13.8514	0.06317
15.4	0		13.8684	0.05454		13.8684	0.07158		13.8684	0.06396
15.42	0		13.8854	0.05427		13.8854	0.0674		13.8854	0.06359
15.44	0		13.9024	0.05347		13.9024	0.06899		13.9024	0.06255
15.46	0		13.9194	0.05357		13.9194	0.06989		13.9194	0.06218
15.48	0		13.9364	0.05371		13.9364	0.07012		13.9364	0.06311
15.5	0		13.9534	0.05436		13.9534	0.06883		13.9534	0.06414
15.52	0		13.9704	0.05499		13.9704	0.06813		13.9704	0.06347
15.54	0		13.9874	0.05441		13.9874	0.06763		13.9874	0.0628
15.56	0		14.0044	0.05373		14.0044	0.06802		14.0044	0.06295
15.58	0		14.0214	0.05337		14.0214	0.06758		14.0214	0.06276
15.6	0		14.0384	0.0534		14.0384	0.0681		14.0384	0.06341
15.62	0		14.0554	0.05343		14.0554	0.06912		14.0554	0.0647
15.64	0		14.0724	0.05301		14.0724	0.06903		14.0724	0.06345
15.66	0		14.0894	0.0535		14.0894	0.06689		14.0894	0.06274
15.68	0		14.1064	0.05429		14.1064	0.06664		14.1064	0.06304
15.7	0		14.1234	0.05299		14.1234	0.06779		14.1234	0.06314
15.72	0		14.1404	0.05183		14.1404	0.06983		14.1404	0.06395
15.74	0		14.1574	0.05231		14.1574	0.06746		14.1574	0.06252
15.76	0		14.1744	0.05334		14.1744	0.06615		14.1744	0.06261
15.78	0		14.1914	0.05374		14.1914	0.06661		14.1914	0.06302
15.8	0		14.2084	0.05358		14.2084	0.06555		14.2084	0.06225
15.82	0		14.2254	0.05304		14.2254	0.06714		14.2254	0.06239
15.84	0		14.2424	0.0526		14.2424	0.06872		14.2424	0.06217
15.86	4.92391e-06		14.2594	0.05293		14.2594	0.06737		14.2594	0.06124
15.88	5.06081e-06		14.2764	0.05264		14.2764	0.06863		14.2764	0.06134
15.9	5.2035e-06		14.2934	0.05214		14.2934	0.06737		14.2934	0.06145
15.92	5.35231e-06		14.3104	0.05296		14.3104	0.06657		14.3104	0.06149
15.94	5.50759e-06		14.3274	0.0533		14.3274	0.06783		14.3274	0.06223
15.96	5.66973e-06		14.3444	0.05243		14.3444	0.0671		14.3444	0.06324
15.98	5.83913e-06		14.3614	0.05216		14.3614	0.06606		14.3614	0.06308
16	6.01623e-06		14.3784	0.05289		14.3784	0.06656		14.3784	0.06254
16.02	6.20151e-06		14.3954	0.05327		14.3954	0.06703		14.3954	0.06185
16.04	6.39548e-06		14.4124	0.05284		14.4124	0.06777		14.4124	0.06139
16.06	6.59868e-06		14.4294	0.05203		14.4294	0.06838		14.4294	0.06189
16.08	6.81173e-06		14.4464	0.05169		14.4464	0.06737		14.4464	0.06259
16.1	7.03525e-06		14.4634	0.05217		14.4634	0.06706		14.4634	0.06219
16.12	7.26995e-06		14.4804	0.05274		14.4804	0.06659		14.4804	0.06164
16.14	7.51659e-06		14.4974	0.05297		14.4974	0.068		14.4974	0.06119
16.16	7.77599e-06		14.5144	0.05302		14.5144	0.06609		14.5144	0.06068
16.18	8.04905e-06		14.5314	0.05278		14.5314	0.06554		14.5314	0.0608
16.2	8.33673e-06		14.5484	0.05271		14.5484	0.0646		14.5484	0.06075
16.22	8.64011e-06		14.5654	0.0529		14.5654	0.06575		14.5654	0.06046
16.24	8.96034e-06		14.5824	0.05255		14.5824	0.06601		14.5824	0.06112
16.26	9.29869e-06		14.5994	0.05173		14.5994	0.06534		14.5994	0.06179
16.28	9.65656e-06		14.6164	0.0512		14.6164	0.06482		14.6164	0.06176
16.3	1.00355e-05		14.6334	0.05111		14.6334	0.06724		14.6334	0.06157
16.32	1.04371e-05		14.6504	0.05137		14.6504	0.06672		14.6504	0.06138
16.34	1.08634e-05		14.6674	0.05133		14.6674	0.06592		14.6674	0.06119
16.36	1.13162e-05		14.6844	0.05139		14.6844	0.06589		14.6844	0.06087
16.38	1.1798e-05		14.7014	0.05161		14.7014	0.06602		14.7014	0.06074
16.4	1.23111e-05		14.7184	0.05161		14.7184	0.06678		14.7184	0.06058
16.42	1.28585e-05		14.7354	0.0512		14.7354	0.06619		14.7354	0.05975
16.44	1.34431e-05		14.7524	0.05128		14.7524	0.06673		14.7524	0.05943
16.46	2.33712e-05		14.7694	0.05214		14.7694	0.06572		14.7694	0.05993
16.48	2.43025e-05		14.7864	0.05265		14.7864	0.06681		14.7864	0.06023
16.5	2.52939e-05		14.8034	0.05193		14.8034	0.06705		14.8034	0.06087
16.52	2.63509e-05		14.8204	0.05074		14.8204	0.06579		14.8204	0.06081
16.54	2.74798e-05		14.8374	0.05118		14.8374	0.06665		14.8374	0.06058
16.56	2.86876e-05		14.8544	0.05142		14.8544	0.0679		14.8544	0.06074
16.58	2.9982e-05		14.8714	0.0508		14.8714	0.06607		14.8714	0.06063
16.6	3.1372e-05		14.8884	0.05075		14.8884	0.06623		14.8884	0.06042
16.62	3.28677e-05		14.9054	0.05098		14.9054	0.06747		14.9054	0.05983
16.64	3.44807e-05		14.9224	0.05144		14.9224	0.06447		14.9224	0.05935
16.66	3.62241e-05		14.9394	0.05127		14.9394	0.06447		14.9394	0.05992
16.68	3.81131e-05		14.9564	0.0501		14.9564	0.06515		14.9564	0.0602
16.7	4.01651e-05		14.9734	0.05017		14.9734	0.06563		14.9734	0.06029
16.72	4.24006e-05		14.9904	0.05116		14.9904	0.06324		14.9904	0.06029
16.74	4.48431e-05		15.0074	0.05188		15.0074	0.06464		15.0074	0.05862
16.76	4.75203e-05		15.0244	0.05191		15.0244	0.06432		15.0244	0.05895
16.78	5.04648e-05		15.0414	0.05164		15.0414	0.06559		15.0414	0.06051
16.8	5.37152e-05		15.0584	0.05123		15.0584	0.06575		15.0584	0.06067
16.82	5.73176e-05		15.0754	0.0506		15.0754	0.06395		15.0754	0.06006
16.84	6.13273e-05		15.0924	0.05073		15.0924	0.06377		15.0924	0.06063
16.86	6.58111e-05		15.1094	0.05056		15.1094	0.06534		15.1094	0.06029
16.88	7.08503e-05		15.1264	0.0503		15.1264	0.06539		15.1264	0.05923
16.9	7.65452e-05		15.1434	0.05031		15.1434	0.06473		15.1434	0.0589
16.92	8.30198e-05		15.1604	0.05021		15.1604	0.06566		15.1604	0.05924
16.94	9.04297e-05		15.1774	0.0505		15.1774	0.06561		15.1774	0.05983
16.96	9.89717e-05		15.1944	0.04969		15.1944	0.06326		15.1944	0.05962
16.98	0.000108898		15.2114	0.04939		15.2114	0.06375		15.2114	0.05999
17	0.000120537		15.2284	0.04992		15.2284	0.06459		15.2284	0.06
17.02	0.000134319		15.2454	0.04978		15.2454	0.06475		15.2454	0.0588
17.04	0.000150823		15.2624	0.05052		15.2624	0.06653		15.2624	0.05826
17.06	0.000170833		15.2794	0.05097		15.2794	0.06689		15.2794	0.05864
17.08	0.000195441		15.2964	0.05056		15.2964	0.06518		15.2964	0.05874
17.1	0.000226195		15.3134	0.05074		15.3134	0.06525		15.3134	0.059
17.12	0.000265352		15.3304	0.05075		15.3304	0.06733		15.3304	0.05887
17.14	0.000316311		15.3474	0.05018		15.3474	0.0653		15.3474	0.0585
17.16	0.000384498		15.3644	0.05042		15.3644	0.06286		15.3644	0.05806
17.18	0.000479387		15.3814	0.05058		15.3814	0.0634		15.3814	0.05791
17.2	0.000619245		15.3984	0.04988		15.3984	0.06427		15.3984	0.05812
17.22	0.000840425		15.4154	0.04885		15.4154	0.06385		15.4154	0.05844
17.24	0.00121		15.4324	0.04903		15.4324	0.0659		15.4324	0.05887
17.26	0.00183		15.4494	0.04977		15.4494	0.0673		15.4494	0.05923
17.28	0.00279		15.4664	0.04989		15.4664	0.0665		15.4664	0.05943
17.3	0.00408		15.4834	0.04996		15.4834	0.06643		15.4834	0.05873
17.32	0.0051		15.5004	0.05002		15.5004	0.06447		15.5004	0.05797
17.34	0.00488		15.5174	0.04938		15.5174	0.06527		15.5174	0.05881
17.36	0.00367		15.5344	0.04924		15.5344	0.06508		15.5344	0.05941
17.38	0.00247		15.5514	0.04993		15.5514	0.0672		15.5514	0.05888
17.4	0.00163		15.5684	0.0501		15.5684	0.06539		15.5684	0.05866
17.42	0.00111		15.5854	0.05025		15.5854	0.06511		15.5854	0.05855
17.44	0.000806113		15.6024	0.05034		15.6024	0.06552		15.6024	0.05865
17.46	0.000625873		15.6194	0.04995		15.6194	0.06357		15.6194	0.05856
17.48	0.000513788		15.6364	0.04953		15.6364	0.06499		15.6364	0.05807
17.5	0.000440681		15.6534	0.04954		15.6534	0.06636		15.6534	0.05842
17.52	0.000392082		15.6704	0.04927		15.6704	0.06544		15.6704	0.05889
17.54	0.000360472		15.6874	0.04858		15.6874	0.06493		15.6874	0.0591
17.56	0.000341642		15.7044	0.04886		15.7044	0.06591		15.7044	0.05934
17.58	0.00033318		15.7214	0.0495		15.7214	0.06443		15.7214	0.05929
17.6	0.000333828		15.7384	0.04979		15.7384	0.06445		15.7384	0.05885
17.62	0.000343182		15.7554	0.04972		15.7554	0.06362		15.7554	0.05831
17.64	0.000361588		15.7724	0.04929		15.7724	0.06466		15.7724	0.05838
17.66	0.000390168		15.7894	0.04897		15.7894	0.06309		15.7894	0.05835
17.68	0.000430983		15.8064	0.04925		15.8064	0.06365		15.8064	0.05773
17.7	0.000487376		15.8234	0.04928		15.8234	0.06612		15.8234	0.05767
17.72	0.000564626		15.8404	0.04921		15.8404	0.064		15.8404	0.05821
17.74	0.000671238		15.8574	0.04903		15.8574	0.0648		15.8574	0.05879
17.76	0.000821877		15.8744	0.04956		15.8744	0.06432		15.8744	0.05835
17.78	0.00104		15.8914	0.04998		15.8914	0.06582		15.8914	0.05775
17.8	0.00139		15.9084	0.04969		15.9084	0.06524		15.9084	0.0583
17.82	0.00198		15.9254	0.05002		15.9254	0.06473		15.9254	0.05752
17.84	0.00296		15.9424	0.04925		15.9424	0.06451		15.9424	0.05704
17.86	0.00455		15.9594	0.04904		15.9594	0.06646		15.9594	0.0587
17.88	0.0068		15.9764	0.04897		15.9764	0.06524		15.9764	0.0587
17.9	0.00902		15.9934	0.04812		15.9934	0.06462		15.9934	0.05789
17.92	0.00934		16.0104	0.0485		16.0104	0.06627		16.0104	0.05862
17.94	0.0074		16.0274	0.0491		16.0274	0.06501		16.0274	0.05871
17.96	0.00504		16.0444	0.04892		16.0444	0.0651		16.0444	0.05707
17.98	0.00327		16.0614	0.04877		16.0614	0.06247		16.0614	0.05735
18	0.00215		16.0784	0.04841		16.0784	0.06218		16.0784	0.05841
18.02	0.00149		16.0954	0.04891		16.0954	0.06341		16.0954	0.05754
18.04	0.00109		16.1124	0.04928		16.1124	0.06616		16.1124	0.0575
18.06	0.000832954		16.1294	0.04877		16.1294	0.06838		16.1294	0.05762
18.08	0.000661844		16.1464	0.04853		16.1464	0.06459		16.1464	0.05727
18.1	0.00053919		16.1634	0.04888		16.1634	0.06354		16.1634	0.05777
18.12	0.000447832		16.1804	0.04971		16.1804	0.06239		16.1804	0.05804
18.14	0.000377911		16.1974	0.04949		16.1974	0.06318		16.1974	0.0581
18.16	0.000323239		16.2144	0.04909		16.2144	0.06351		16.2144	0.05837
18.18	0.000279706		16.2314	0.04881		16.2314	0.06306		16.2314	0.05745
18.2	0.000244491		16.2484	0.04871		16.2484	0.06469		16.2484	0.0569
18.22	0.000215608		16.2654	0.04882		16.2654	0.06425		16.2654	0.05778
18.24	0.000191626		16.2824	0.04821		16.2824	0.06338		16.2824	0.05874
18.26	0.000171494		16.2994	0.04884		16.2994	0.06418		16.2994	0.05859
18.28	0.000154428		16.3164	0.04991		16.3164	0.0648		16.3164	0.05783
18.3	0.000139834		16.3334	0.04947		16.3334	0.06514		16.3334	0.05775
18.32	0.000127255		16.3504	0.04887		16.3504	0.06439		16.3504	0.0582
18.34	0.000116334		16.3674	0.04917		16.3674	0.06525		16.3674	0.05844
18.36	0.00010679		16.3844	0.04965		16.3844	0.06489		16.3844	0.05751
18.38	9.83989e-05		16.4014	0.04973		16.4014	0.06469		16.4014	0.05681
18.4	9.09814e-05		16.4184	0.05021		16.4184	0.06473		16.4184	0.05739
18.42	8.43908e-05		16.4354	0.05036		16.4354	0.06639		16.4354	0.05828
18.44	7.85077e-05		16.4524	0.05026		16.4524	0.06559		16.4524	0.05888
18.46	7.32333e-05		16.4694	0.05064		16.4694	0.0628		16.4694	0.05898
18.48	6.84855e-05		16.4864	0.05083		16.4864	0.06431		16.4864	0.05906
18.5	6.41958e-05		16.5034	0.05048		16.5034	0.0656		16.5034	0.05931
18.52	6.03064e-05		16.5204	0.05019		16.5204	0.06681		16.5204	0.05962
18.54	5.67685e-05		16.5374	0.05025		16.5374	0.06704		16.5374	0.05997
18.56	5.35404e-05		16.5544	0.0505		16.5544	0.06732		16.5544	0.06013
18.58	5.05865e-05		16.5714	0.05108		16.5714	0.06734		16.5714	0.06061
18.6	4.78763e-05		16.5884	0.05144		16.5884	0.06849		16.5884	0.06126
18.62	4.53834e-05		16.6054	0.05177		16.6054	0.06683		16.6054	0.06155
18.64	4.30848e-05		16.6224	0.05224		16.6224	0.07035		16.6224	0.06172
18.66	4.09606e-05		16.6394	0.05268		16.6394	0.07019		16.6394	0.06197
18.68	3.89934e-05		16.6564	0.05347		16.6564	0.07041		16.6564	0.06234
18.7	3.71678e-05		16.6734	0.0536		16.6734	0.07153		16.6734	0.06231
18.72	3.54704e-05		16.6904	0.05353		16.6904	0.07056		16.6904	0.06219
18.74	3.38893e-05		16.7074	0.05451		16.7074	0.07037		16.7074	0.06276
18.76	3.2414e-05		16.7244	0.05594		16.7244	0.07141		16.7244	0.06413
18.78	3.10351e-05		16.7414	0.0569		16.7414	0.07391		16.7414	0.06577
18.8	2.48621e-05		16.7584	0.0572		16.7584	0.07786		16.7584	0.06711
18.82	2.37817e-05		16.7754	0.0576		16.7754	0.07501		16.7754	0.06894
18.84	2.27701e-05		16.7924	0.05872		16.7924	0.07687		16.7924	0.07078
18.86	2.18217e-05		16.8094	0.06111		16.8094	0.07931		16.8094	0.07175
18.88	2.09313e-05		16.8264	0.06294		16.8264	0.07911		16.8264	0.07384
18.9	2.00942e-05		16.8434	0.06352		16.8434	0.08355		16.8434	0.07727
18.92	1.93063e-05		16.8604	0.06507		16.8604	0.08421		16.8604	0.07954
18.94	1.85639e-05		16.8774	0.06735		16.8774	0.08707		16.8774	0.08155
18.96	1.78634e-05		16.8944	0.06993		16.8944	0.09208		16.8944	0.08546
18.98	1.72018e-05		16.9114	0.07383		16.9114	0.09758		16.9114	0.08931
19	1.65763e-05		16.9284	0.07809		16.9284	0.09992		16.9284	0.09305
19.02	1.59842e-05		16.9454	0.08227		16.9454	0.10821		16.9454	0.09714
19.04	1.54233e-05		16.9624	0.08706		16.9624	0.11167		16.9624	0.10315
19.06	1.48914e-05		16.9794	0.09283		16.9794	0.12148		16.9794	0.1112
19.08	1.43865e-05		16.9964	0.09937		16.9964	0.13127		16.9964	0.11978
19.1	1.39069e-05		17.0134	0.10807		17.0134	0.14131		17.0134	0.13028
19.12	1.34508e-05		17.0304	0.11844		17.0304	0.15713		17.0304	0.14205
19.14	1.30168e-05		17.0474	0.12793		17.0474	0.17101		17.0474	0.15601
19.16	1.26035e-05		17.0644	0.14087		17.0644	0.18745		17.0644	0.17297
19.18	1.22095e-05		17.0814	0.1599		17.0814	0.20885		17.0814	0.1913
19.2	1.18337e-05		17.0984	0.17905		17.0984	0.23463		17.0984	0.2117
19.22	1.1475e-05		17.1154	0.19754		17.1154	0.26202		17.1154	0.23552
19.24	1.11324e-05		17.1324	0.21577		17.1324	0.28796		17.1324	0.25615
19.26	1.08048e-05		17.1494	0.23242		17.1494	0.31257		17.1494	0.26831
19.28	1.04915e-05		17.1664	0.24515		17.1664	0.33339		17.1664	0.26965
19.3	1.01916e-05		17.1834	0.24444		17.1834	0.3329		17.1834	0.25665
19.32	9.90443e-06		17.2004	0.22633		17.2004	0.31424		17.2004	0.23161
19.34	9.6292e-06		17.2174	0.19885		17.2174	0.27891		17.2174	0.19968
19.36	9.36527e-06		17.2344	0.1696		17.2344	0.23377		17.2344	0.16895
19.38	9.11204e-06		17.2514	0.1413		17.2514	0.19527		17.2514	0.14225
19.4	0		17.2684	0.11779		17.2684	0.16386		17.2684	0.12017
19.42	0		17.2854	0.09982		17.2854	0.13923		17.2854	0.10552
19.44	0		17.3024	0.08696		17.3024	0.12214		17.3024	0.09591
19.46	0		17.3194	0.07832		17.3194	0.11117		17.3194	0.08972
19.48	0		17.3364	0.07334		17.3364	0.10325		17.3364	0.0853
19.5	0		17.3534	0.07157		17.3534	0.09906		17.3534	0.08181
19.52	0		17.3704	0.06945		17.3704	0.09428		17.3704	0.08038
19.54	0		17.3874	0.06721		17.3874	0.0901		17.3874	0.07871
19.56	0		17.4044	0.06601		17.4044	0.08946		17.4044	0.07624
19.58	0		17.4214	0.06551		17.4214	0.09052		17.4214	0.07578
19.6	0		17.4384	0.06561		17.4384	0.08895		17.4384	0.07654
19.62	0		17.4554	0.06573		17.4554	0.0898		17.4554	0.07766
19.64	0		17.4724	0.06627		17.4724	0.08952		17.4724	0.0794
19.66	0		17.4894	0.06794		17.4894	0.09072		17.4894	0.08087
19.68	0		17.5064	0.07009		17.5064	0.09236		17.5064	0.08323
19.7	0		17.5234	0.07222		17.5234	0.09591		17.5234	0.08636
19.72	0		17.5404	0.07563		17.5404	0.10035		17.5404	0.0902
19.74	0		17.5574	0.08052		17.5574	0.10622		17.5574	0.09555
19.76	0		17.5744	0.08631		17.5744	0.11423		17.5744	0.10233
19.78	0		17.5914	0.09304		17.5914	0.12167		17.5914	0.11068
19.8	0		17.6084	0.10103		17.6084	0.13274		17.6084	0.12104
19.82	0		17.6254	0.11082		17.6254	0.14213		17.6254	0.13516
19.84	0		17.6424	0.12312		17.6424	0.15782		17.6424	0.15211
19.86	0		17.6594	0.13825		17.6594	0.18274		17.6594	0.17151
19.88	0		17.6764	0.15512		17.6764	0.20515		17.6764	0.19206
19.9	0		17.6934	0.17352		17.6934	0.23165		17.6934	0.21028
19.92	0		17.7104	0.18861		17.7104	0.25536		17.7104	0.21946
19.94	0		17.7274	0.19208		17.7274	0.2679		17.7274	0.21286
19.96	0		17.7444	0.18084		17.7444	0.25365		17.7444	0.19213
19.98	0		17.7614	0.15966		17.7614	0.22714		17.7614	0.16552
20	0		17.7784	0.13591		17.7784	0.19686		17.7784	0.14069
20.02	0		17.7954	0.11446		17.7954	0.16293		17.7954	0.12017
20.04	0		17.8124	0.09767		17.8124	0.14103		17.8124	0.10635
20.06	0.000107301		17.8294	0.08601		17.8294	0.12596		17.8294	0.10002
20.08	0.00011033		17.8464	0.08003		17.8464	0.11946		17.8464	0.09799
20.1	0.000113489		17.8634	0.07824		17.8634	0.12147		17.8634	0.09956
20.12	0.000116786		17.8804	0.07956		17.8804	0.12385		17.8804	0.10389
20.14	0.000120229		17.8974	0.08233		17.8974	0.13285		17.8974	0.11069
20.16	0.000123826		17.9144	0.0853		17.9144	0.14228		17.9144	0.11933
20.18	0.000127586		17.9314	0.08914		17.9314	0.15174		17.9314	0.12271
20.2	0.000131521		17.9484	0.09199		17.9484	0.15291		17.9484	0.11747
20.22	0.00013564		17.9654	0.08991		17.9654	0.13896		17.9654	0.10811
20.24	0.000139956		17.9824	0.08406		17.9824	0.12712		17.9824	0.09775
20.26	0.000144482		17.9994	0.07708		17.9994	0.10944		17.9994	0.08577
20.28	0.00014923		18.0164	0.06767		18.0164	0.09433		18.0164	0.07461
20.3	0.000154215		18.0334	0.06004		18.0334	0.08148		18.0334	0.06705
20.32	0.000159455		18.0504	0.05545		18.0504	0.07607		18.0504	0.06287
20.34	0.000164967		18.0674	0.05224		18.0674	0.07107		18.0674	0.06051
20.36	0.000170769		18.0844	0.05055		18.0844	0.06977		18.0844	0.05903
20.38	0.000176882		18.1014	0.04923		18.1014	0.06996		18.1014	0.05867
20.4	0.000183329		18.1184	0.04839		18.1184	0.067		18.1184	0.05809
20.42	0.000190135		18.1354	0.04831		18.1354	0.06745		18.1354	0.05843
20.44	0.000197327		18.1524	0.04801		18.1524	0.06656		18.1524	0.05815
20.46	0.000204934		18.1694	0.04719		18.1694	0.0661		18.1694	0.05678
20.48	0.00021299		18.1864	0.04689		18.1864	0.06589		18.1864	0.05634
20.5	0.00022153		18.2034	0.04736		18.2034	0.06502		18.2034	0.05643
20.52	0.000230593		18.2204	0.04738		18.2204	0.06355		18.2204	0.05625
20.54	0.000240224		18.2374	0.04687		18.2374	0.06388		18.2374	0.05578
20.56	0.00025047		18.2544	0.04628		18.2544	0.06459		18.2544	0.0561
20.58	0.000261386		18.2714	0.04641		18.2714	0.06439		18.2714	0.05638
20.6	0.00027303		18.2884	0.04649		18.2884	0.06279		18.2884	0.05566
20.62	0.000285469		18.3054	0.04582		18.3054	0.06166		18.3054	0.05515
20.64	0.000298777		18.3224	0.04554		18.3224	0.06255		18.3224	0.05578
20.66	0.000313036		18.3394	0.04613		18.3394	0.06398		18.3394	0.05583
20.68	0.00032834		18.3564	0.04619		18.3564	0.06414		18.3564	0.05499
20.7	0.000344792		18.3734	0.04526		18.3734	0.06552		18.3734	0.0547
20.72	0.000362512		18.3904	0.04497		18.3904	0.06401		18.3904	0.05489
20.74	0.000381631		18.4074	0.04557		18.4074	0.06255		18.4074	0.05497
20.76	0.000402301		18.4244	0.04584		18.4244	0.06318		18.4244	0.05458
20.78	0.000424694		18.4414	0.04543		18.4414	0.06238		18.4414	0.05458
20.8	0.000449007		18.4584	0.04471		18.4584	0.06234		18.4584	0.055
20.82	0.000475465		18.4754	0.04411		18.4754	0.06384		18.4754	0.05538
20.84	0.000504328		18.4924	0.044		18.4924	0.06499		18.4924	0.0558
20.86	0.000535895		18.5094	0.04444		18.5094	0.06468		18.5094	0.05591
20.88	0.000570515		18.5264	0.04517		18.5264	0.06473		18.5264	0.05564
20.9	0.000608594		18.5434	0.04492		18.5434	0.0633		18.5434	0.05509
20.92	0.000650606		18.5604	0.04442		18.5604	0.06197		18.5604	0.05446
20.94	0.000697111		18.5774	0.04457		18.5774	0.06386		18.5774	0.0543
20.96	0.000748772		18.5944	0.0445		18.5944	0.06415		18.5944	0.05464
20.98	0.000806377		18.6114	0.04458		18.6114	0.06252		18.6114	0.05435
21	0.000870871		18.6284	0.0447		18.6284	0.06433		18.6284	0.05399
21.02	0.000943393		18.6454	0.0444		18.6454	0.06324		18.6454	0.0546
21.04	0.00103		18.6624	0.0442		18.6624	0.06291		18.6624	0.05486
21.06	0.00112		18.6794	0.04431		18.6794	0.06349		18.6794	0.05458
21.08	0.00122		18.6964	0.0446		18.6964	0.06064		18.6964	0.05431
21.1	0.00135		18.7134	0.0445		18.7134	0.06105		18.7134	0.05385
21.12	0.00149		18.7304	0.04443		18.7304	0.06106		18.7304	0.05405
21.14	0.00165		18.7474	0.04446		18.7474	0.06356		18.7474	0.05469
21.16	0.00185		18.7644	0.04428		18.7644	0.0637		18.7644	0.05457
21.18	0.00207		18.7814	0.04455		18.7814	0.06198		18.7814	0.05413
21.2	0.00235		18.7984	0.0444		18.7984	0.06157		18.7984	0.05424
21.22	0.00268		18.8154	0.0437		18.8154	0.06081		18.8154	0.05431
21.24	0.00308		18.8324	0.04376		18.8324	0.06091		18.8324	0.0534
21.26	0.00359		18.8494	0.044		18.8494	0.0626		18.8494	0.05325
21.28	0.00422		18.8664	0.04402		18.8664	0.05837		18.8664	0.05361
21.3	0.00504		18.8834	0.04374		18.8834	0.06089		18.8834	0.05358
21.32	0.00611		18.9004	0.0429		18.9004	0.06187		18.9004	0.05335
21.34	0.00755		18.9174	0.04315		18.9174	0.06159		18.9174	0.05366
21.36	0.00958		18.9344	0.04373		18.9344	0.05979		18.9344	0.05331
21.38	0.01261		18.9514	0.04373		18.9514	0.06196		18.9514	0.05332
21.4	0.01745		18.9684	0.04356		18.9684	0.06221		18.9684	0.05391
21.42	0.02558		18.9854	0.04369		18.9854	0.0591		18.9854	0.05349
21.44	0.03916		19.0024	0.04342		19.0024	0.06222		19.0024	0.05279
21.46	0.06027		19.0194	0.0429		19.0194	0.06293		19.0194	0.05335
21.48	0.08759		19.0364	0.0433		19.0364	0.06153		19.0364	0.05419
21.5	0.1076		19.0534	0.04366		19.0534	0.06061		19.0534	0.05403
21.52	0.10018		19.0704	0.04285		19.0704	0.06068		19.0704	0.05365
21.54	0.0738		19.0874	0.04294		19.0874	0.06079		19.0874	0.05382
21.56	0.04886		19.1044	0.0438		19.1044	0.06094		19.1044	0.05387
21.58	0.03164		19.1214	0.04409		19.1214	0.05779		19.1214	0.05401
21.6	0.02105		19.1384	0.04376		19.1384	0.05981		19.1384	0.05414
21.62	0.01477		19.1554	0.04363		19.1554	0.06004		19.1554	0.05337
21.64	0.01096		19.1724	0.04391		19.1724	0.05977		19.1724	0.05348
21.66	0.00849		19.1894	0.0441		19.1894	0.06111		19.1894	0.05337
21.68	0.00678		19.2064	0.04409		19.2064	0.06051		19.2064	0.05332
21.7	0.00554		19.2234	0.04371		19.2234	0.06093		19.2234	0.05317
21.72	0.00461		19.2404	0.04337		19.2404	0.06178		19.2404	0.05336
21.74	0.00389		19.2574	0.0436		19.2574	0.06132		19.2574	0.0541
21.76	0.00332		19.2744	0.04395		19.2744	0.06052		19.2744	0.054
21.78	0.00287		19.2914	0.04389		19.2914	0.06148		19.2914	0.05424
21.8	0.00251		19.3084	0.04364		19.3084	0.06181		19.3084	0.05477
21.82	0.00221		19.3254	0.04365		19.3254	0.06115		19.3254	0.05485
21.84	0.00196		19.3424	0.04394		19.3424	0.06099		19.3424	0.05498
21.86	0.00175		19.3594	0.04419		19.3594	0.06118		19.3594	0.05463
21.88	0.00157		19.3764	0.04445		19.3764	0.06237		19.3764	0.05415
21.9	0.00142		19.3934	0.0444		19.3934	0.06128		19.3934	0.05377
21.92	0.00128		19.4104	0.04419		19.4104	0.0632		19.4104	0.05396
21.94	0.00117		19.4274	0.04431		19.4274	0.06352		19.4274	0.05472
21.96	0.00107		19.4444	0.04468		19.4444	0.06203		19.4444	0.05513
21.98	0.000983721		19.4614	0.04484		19.4614	0.06329		19.4614	0.05536
22	0.000906609		19.4784	0.04517		19.4784	0.06326		19.4784	0.05565
22.02	0.000838195		19.4954	0.04602		19.4954	0.06206		19.4954	0.05616
22.04	0.000777222		19.5124	0.04652		19.5124	0.06106		19.5124	0.05696
22.06	0.000722651		19.5294	0.04627		19.5294	0.06506		19.5294	0.05742
22.08	0.000673618		19.5464	0.04617		19.5464	0.0658		19.5464	0.05783
22.1	0.0006294		19.5634	0.04693		19.5634	0.06724		19.5634	0.05847
22.12	0.000589389		19.5804	0.04799		19.5804	0.06593		19.5804	0.05894
22.14	0.000553068		19.5974	0.04922		19.5974	0.06848		19.5974	0.05987
22.16	0.000519997		19.6144	0.04999		19.6144	0.07168		19.6144	0.06112
22.18	0.000489801		19.6314	0.05087		19.6314	0.07128		19.6314	0.06227
22.2	0.000462157		19.6484	0.0518		19.6484	0.07303		19.6484	0.06358
22.22	0.000436785		19.6654	0.05262		19.6654	0.07268		19.6654	0.06533
22.24	0.000413443		19.6824	0.05377		19.6824	0.07518		19.6824	0.06676
22.26	0.000391921		19.6994	0.05441		19.6994	0.07617		19.6994	0.06767
22.28	0.00039588		19.7164	0.05577		19.7164	0.07878		19.7164	0.06837
22.3	0.000378137		19.7334	0.05633		19.7334	0.07849		19.7334	0.06735
22.32	0.000361755		19.7504	0.05554		19.7504	0.07736		19.7504	0.066
22.34	0.00034661		19.7674	0.05481		19.7674	0.07773		19.7674	0.06438
22.36	0.000332593		19.7844	0.05317		19.7844	0.0738		19.7844	0.06336
22.38	0.000319607		19.8014	0.05054		19.8014	0.07154		19.8014	0.06239
22.4	0.000307566		19.8184	0.04871		19.8184	0.06963		19.8184	0.05905
22.42	0.000296395		19.8354	0.04795		19.8354	0.06894		19.8354	0.0564
22.44	0.000286026		19.8524	0.04671		19.8524	0.06416		19.8524	0.05538
22.46	0.000276399		19.8694	0.0452		19.8694	0.06295		19.8694	0.05465
22.48	0.00026746		19.8864	0.04445		19.8864	0.06132		19.8864	0.05446
22.5	0.00025916		19.9034	0.04461		19.9034	0.06197		19.9034	0.05439
22.52	0.000251458		19.9204	0.04371		19.9204	0.06008		19.9204	0.05327
22.54	0.000244315		19.9374	0.04278		19.9374	0.06182		19.9374	0.05272
22.56	0.000237698		19.9544	0.04317		19.9544	0.05985		19.9544	0.05349
22.58	0.000231576		19.9714	0.04351		19.9714	0.0608		19.9714	0.05325
22.6	0.000225922		19.9884	0.0431		19.9884	0.06127		19.9884	0.05236
22.62	0.000220714		20.0054	0.043		20.0054	0.05944		20.0054	0.0526
22.64	0.00021593		20.0224	0.04186		20.0224	0.06		20.0224	0.0532
22.66	0.000211553		20.0394	0.04122		20.0394	0.06041		20.0394	0.05341
22.68	0.000207567		20.0564	0.04217		20.0564	0.05932		20.0564	0.05277
22.7	0.000203961		20.0734	0.04232		20.0734	0.05989		20.0734	0.05216
22.72	0.000200722		20.0904	0.04215		20.0904	0.06012		20.0904	0.0513
22.74	0.000197843		20.1074	0.04177		20.1074	0.05949		20.1074	0.05117
22.76	0.000195318		20.1244	0.04139		20.1244	0.05975		20.1244	0.05097
22.78	0.000193142		20.1414	0.04145		20.1414	0.05904		20.1414	0.05047
22.8	0.000191315		20.1584	0.04149		20.1584	0.05832		20.1584	0.05014
22.82	0.000189837		20.1754	0.04143		20.1754	0.05895		20.1754	0.05053
22.84	0.00018871		20.1924	0.04086		20.1924	0.05945		20.1924	0.05158
22.86	0.00018794		20.2094	0.04049		20.2094	0.05884		20.2094	0.05141
22.88	0.000187536		20.2264	0.04104		20.2264	0.05921		20.2264	0.05124
22.9	0.000187507		20.2434	0.04195		20.2434	0.05937		20.2434	0.05157
22.92	0.000187869		20.2604	0.04203		20.2604	0.05834		20.2604	0.05144
22.94	0.000188637		20.2774	0.04126		20.2774	0.05856		20.2774	0.05084
22.96	0.000189835		20.2944	0.04057		20.2944	0.05945		20.2944	0.05057
22.98	8.84788e-05		20.3114	0.04043		20.3114	0.06054		20.3114	0.05098
23	9.33491e-05		20.3284	0.0408		20.3284	0.05957		20.3284	0.05168
23.02	9.86321e-05		20.3454	0.04119		20.3454	0.05813		20.3454	0.05201
23.04	0.000104376		20.3624	0.0414		20.3624	0.05881		20.3624	0.05139
23.06	0.000110635		20.3794	0.04099		20.3794	0.05879		20.3794	0.05094
23.08	0.000117474		20.3964	0.04068		20.3964	0.05876		20.3964	0.05124
23.1	0.000124966		20.4134	0.04109		20.4134	0.05831		20.4134	0.05134
23.12	0.000133196		20.4304	0.0417		20.4304	0.05951		20.4304	0.05153
23.14	0.000142264		20.4474	0.04224		20.4474	0.05988		20.4474	0.05193
23.16	0.000152289		20.4644	0.04224		20.4644	0.05968		20.4644	0.0518
23.18	0.000163409		20.4814	0.04163		20.4814	0.05986		20.4814	0.05215
23.2	0.000175789		20.4984	0.04119		20.4984	0.0599		20.4984	0.05285
23.22	0.000189626		20.5154	0.04163		20.5154	0.06057		20.5154	0.05344
23.24	0.000205158		20.5324	0.04224		20.5324	0.06096		20.5324	0.05348
23.26	0.000222672		20.5494	0.04244		20.5494	0.06094		20.5494	0.05337
23.28	0.000242518		20.5664	0.04287		20.5664	0.06092		20.5664	0.05362
23.3	0.000265127		20.5834	0.04342		20.5834	0.06213		20.5834	0.05391
23.32	0.000291035		20.6004	0.0435		20.6004	0.06238		20.6004	0.05413
23.34	0.000320913		20.6174	0.04361		20.6174	0.06271		20.6174	0.05438
23.36	0.000355608		20.6344	0.04441		20.6344	0.06337		20.6344	0.05542
23.38	0.000396209		20.6514	0.04491		20.6514	0.06364		20.6514	0.0564
23.4	0.000444123		20.6684	0.04545		20.6684	0.06311		20.6684	0.05671
23.42	0.000501202		20.6854	0.04615		20.6854	0.06475		20.6854	0.05671
23.44	0.000569915		20.7024	0.04622		20.7024	0.06393		20.7024	0.05715
23.46	0.000653612		20.7194	0.04577		20.7194	0.06579		20.7194	0.05656
23.48	0.000756922		20.7364	0.04521		20.7364	0.06685		20.7364	0.05558
23.5	0.000886378		20.7534	0.04455		20.7534	0.06247		20.7534	0.05606
23.52	0.00105		20.7704	0.04416		20.7704	0.06409		20.7704	0.05546
23.54	0.00127		20.7874	0.04413		20.7874	0.06199		20.7874	0.055
23.56	0.00155		20.8044	0.04414		20.8044	0.06247		20.8044	0.05448
23.58	0.00195		20.8214	0.04419		20.8214	0.06257		20.8214	0.0546
23.6	0.00252		20.8384	0.04441		20.8384	0.06313		20.8384	0.05515
23.62	0.00341		20.8554	0.04444		20.8554	0.06073		20.8554	0.05454
23.64	0.00489		20.8724	0.04429		20.8724	0.06323		20.8724	0.05553
23.66	0.00738		20.8894	0.04527		20.8894	0.06239		20.8894	0.05643
23.68	0.0114		20.9064	0.04623		20.9064	0.06401		20.9064	0.0561
23.7	0.01713		20.9234	0.04637		20.9234	0.06619		20.9234	0.05746
23.72	0.0229		20.9404	0.04691		20.9404	0.06431		20.9404	0.0582
23.74	0.024		20.9574	0.04783		20.9574	0.06598		20.9574	0.05858
23.76	0.01915		20.9744	0.04879		20.9744	0.06691		20.9744	0.05876
23.78	0.01306		20.9914	0.04954		20.9914	0.07036		20.9914	0.05974
23.8	0.00847		21.0084	0.05051		21.0084	0.06935		21.0084	0.06084
23.82	0.00555		21.0254	0.05134		21.0254	0.07083		21.0254	0.06312
23.84	0.0038		21.0424	0.05214		21.0424	0.07114		21.0424	0.06505
23.86	0.00276		21.0594	0.05429		21.0594	0.07499		21.0594	0.06684
23.88	0.00211		21.0764	0.05596		21.0764	0.07884		21.0764	0.06983
23.9	0.00166		21.0934	0.05748		21.0934	0.0826		21.0934	0.0719
23.92	0.00135		21.1104	0.06014		21.1104	0.08519		21.1104	0.07526
23.94	0.00111		21.1274	0.06376		21.1274	0.08917		21.1274	0.08087
23.96	0.000934595		21.1444	0.0678		21.1444	0.09558		21.1444	0.08627
23.98	0.000939633		21.1614	0.073		21.1614	0.10383		21.1614	0.09312
24	0.000832855		21.1784	0.07897		21.1784	0.11149		21.1784	0.1001
24.02	0.000747702		21.1954	0.08572		21.1954	0.12109		21.1954	0.10838
24.04	0.000679027		21.2124	0.09418		21.2124	0.1353		21.2124	0.12018
24.06	0.000623137		21.2294	0.10385		21.2294	0.14892		21.2294	0.13183
24.08	0.000577326		21.2464	0.11373		21.2464	0.16255		21.2464	0.14241
24.1	0.000539581		21.2634	0.12324		21.2634	0.17626		21.2634	0.152
24.12	0.000508379		21.2804	0.13014		21.2804	0.1884		21.2804	0.15639
24.14	0.000482558		21.2974	0.13182		21.2974	0.1914		21.2974	0.15451
24.16	0.000461213		21.3144	0.12871		21.3144	0.18926		21.3144	0.14823
24.18	0.000443641		21.3314	0.12154		21.3314	0.17875		21.3314	0.13768
24.2	0.000429285		21.3484	0.11109		21.3484	0.1642		21.3484	0.12453
24.22	0.000417702		21.3654	0.09978		21.3654	0.14688		21.3654	0.1119
24.24	0.000408539		21.3824	0.08917		21.3824	0.13182		21.3824	0.10227
24.26	0.000401513		21.3994	0.08018		21.3994	0.12272		21.3994	0.09624
24.28	0.000396398		21.4164	0.07449		21.4164	0.11543		21.4164	0.09321
24.3	0.000393011		21.4334	0.07204		21.4334	0.11481		21.4334	0.09465
24.32	0.000391207		21.4504	0.07188		21.4504	0.11745		21.4504	0.09893
24.34	0.000390871		21.4674	0.0734		21.4674	0.12344		21.4674	0.1041
24.36	0.000391916		21.4844	0.077		21.4844	0.13064		21.4844	0.11025
24.38	0.000394273		21.5014	0.08206		21.5014	0.13512		21.5014	0.11393
24.4	0.000397896		21.5184	0.08787		21.5184	0.13149		21.5184	0.11191
24.42	0.000402753		21.5354	0.09324		21.5354	0.12279		21.5354	0.10507
24.44	0.000408829		21.5524	0.09437		21.5524	0.10902		21.5524	0.09581
24.46	0.000416123		21.5694	0.08943		21.5694	0.09767		21.5694	0.0867
24.48	0.000424647		21.5864	0.08175		21.5864	0.08564		21.5864	0.07791
24.5	0.000434426		21.6034	0.07384		21.6034	0.07896		21.6034	0.06972
24.52	0.000445498		21.6204	0.06637		21.6204	0.07321		21.6204	0.0634
24.54	0.000457914		21.6374	0.05861		21.6374	0.06846		21.6374	0.0601
24.56	0.000471741		21.6544	0.05222		21.6544	0.06502		21.6544	0.05754
24.58	0.000487057		21.6714	0.04848		21.6714	0.06496		21.6714	0.05472
24.6	0.000503957		21.6884	0.04615		21.6884	0.06285		21.6884	0.05355
24.62	0.000522555		21.7054	0.04426		21.7054	0.06066		21.7054	0.05401
24.64	0.000542981		21.7224	0.04304		21.7224	0.06197		21.7224	0.05368
24.66	0.000565389		21.7394	0.04179		21.7394	0.06076		21.7394	0.05265
24.68	0.000589956		21.7564	0.04086		21.7564	0.06024		21.7564	0.05249
24.7	0.000616885		21.7734	0.04114		21.7734	0.0594		21.7734	0.05221
24.72	0.000646414		21.7904	0.04051		21.7904	0.05957		21.7904	0.05144
24.74	0.000678815		21.8074	0.04043		21.8074	0.05916		21.8074	0.05098
24.76	0.000714406		21.8244	0.0407		21.8244	0.05835		21.8244	0.05069
24.78	0.000753553		21.8414	0.03985		21.8414	0.05766		21.8414	0.05035
24.8	0.000796684		21.8584	0.03961		21.8584	0.05561		21.8584	0.04991
24.82	0.000844297		21.8754	0.03993		21.8754	0.05608		21.8754	0.05001
24.84	0.000896976		21.8924	0.03907		21.8924	0.05805		21.8924	0.04903
24.86	0.000955409		21.9094	0.03902		21.9094	0.05903		21.9094	0.04911
24.88	0.00102		21.9264	0.03954		21.9264	0.0584		21.9264	0.04945
24.9	0.00109		21.9434	0.0391		21.9434	0.05689		21.9434	0.04959
24.92	0.00117		21.9604	0.03885		21.9604	0.05719		21.9604	0.05
24.94	0.00127		21.9774	0.03907		21.9774	0.05877		21.9774	0.0497
24.96	0.00137		21.9944	0.03872		21.9944	0.05911		21.9944	0.04938
24.98	0.00149		22.0114	0.03891		22.0114	0.05894		22.0114	0.04947
25	0.00162		22.0284	0.03938		22.0284	0.05841		22.0284	0.0495
25.02	0.00177		22.0454	0.03938		22.0454	0.05648		22.0454	0.04948
25.04	0.00195		22.0624	0.03867		22.0624	0.05661		22.0624	0.04929
25.06	0.00215		22.0794	0.03807		22.0794	0.0576		22.0794	0.04851
25.08	0.00239		22.0964	0.03805		22.0964	0.05669		22.0964	0.048
25.1	0.00267		22.1134	0.03796		22.1134	0.05665		22.1134	0.04837
25.12	0.00301		22.1304	0.03794		22.1304	0.05706		22.1304	0.04855
25.14	0.00341		22.1474	0.03812		22.1474	0.05781		22.1474	0.04866
25.16	0.0039		22.1644	0.03827		22.1644	0.0581		22.1644	0.04868
25.18	0.0045		22.1814	0.03837		22.1814	0.05699		22.1814	0.04877
25.2	0.00525		22.1984	0.03887		22.1984	0.05669		22.1984	0.04899
25.22	0.00618		22.2154	0.03882		22.2154	0.05659		22.2154	0.04865
25.24	0.00742		22.2324	0.03833		22.2324	0.05675		22.2324	0.04848
25.26	0.00906		22.2494	0.03801		22.2494	0.0572		22.2494	0.04876
25.28	0.01131		22.2664	0.03785		22.2664	0.05703		22.2664	0.04891
25.3	0.01453		22.2834	0.03747		22.2834	0.05626		22.2834	0.04836
25.32	0.01947		22.3004	0.03756		22.3004	0.05714		22.3004	0.04777
25.34	0.02755		22.3174	0.03804		22.3174	0.05676		22.3174	0.04808
25.36	0.04118		22.3344	0.03794		22.3344	0.0563		22.3344	0.04872
25.38	0.06353		22.3514	0.03769		22.3514	0.05539		22.3514	0.04861
25.4	0.09655		22.3684	0.03778		22.3684	0.05654		22.3684	0.04807
25.42	0.13364		22.3854	0.03753		22.3854	0.05704		22.3854	0.04818
25.44	0.14857		22.4024	0.03723		22.4024	0.05758		22.4024	0.04881
25.46	0.1246		22.4194	0.03712		22.4194	0.05655		22.4194	0.04915
25.48	0.0869		22.4364	0.03726		22.4364	0.05738		22.4364	0.04928
25.5	0.05662		22.4534	0.0377		22.4534	0.05747		22.4534	0.04881
25.52	0.03694		22.4704	0.03775		22.4704	0.05683		22.4704	0.04806
25.54	0.02506		22.4874	0.03746		22.4874	0.05543		22.4874	0.04795
25.56	0.018		22.5044	0.03725		22.5044	0.05616		22.5044	0.04841
25.58	0.01362		22.5214	0.03728		22.5214	0.05609		22.5214	0.04918
25.6	0.01071		22.5384	0.03758		22.5384	0.05552		22.5384	0.04912
25.62	0.00865		22.5554	0.03775		22.5554	0.05604		22.5554	0.04851
25.64	0.00713		22.5724	0.03745		22.5724	0.05502		22.5724	0.04897
25.66	0.00598		22.5894	0.03741		22.5894	0.05603		22.5894	0.04952
25.68	0.00509		22.6064	0.03741		22.6064	0.0561		22.6064	0.04907
25.7	0.00438		22.6234	0.03785		22.6234	0.05698		22.6234	0.04917
25.72	0.00381		22.6404	0.0379		22.6404	0.05602		22.6404	0.04958
25.74	0.00335		22.6574	0.03799		22.6574	0.0542		22.6574	0.04944
25.76	0.00297		22.6744	0.03816		22.6744	0.05591		22.6744	0.04931
25.78	0.00265		22.6914	0.03811		22.6914	0.05863		22.6914	0.04881
25.8	0.00239		22.7084	0.03813		22.7084	0.05726		22.7084	0.04972
25.82	0.00216		22.7254	0.03832		22.7254	0.05587		22.7254	0.04918
25.84	0.00197		22.7424	0.03824		22.7424	0.05887		22.7424	0.04821
25.86	0.0018		22.7594	0.03816		22.7594	0.0582		22.7594	0.04898
25.88	0.00165		22.7764	0.0381		22.7764	0.05768		22.7764	0.04939
25.9	0.00153		22.7934	0.03826		22.7934	0.05721		22.7934	0.04934
25.92	0.00142		22.8104	0.03853		22.8104	0.05752		22.8104	0.04921
25.94	0.00132		22.8274	0.03893		22.8274	0.05871		22.8274	0.04951
25.96	0.00124		22.8444	0.03904		22.8444	0.05701		22.8444	0.04973
25.98	0.00116		22.8614	0.03898		22.8614	0.05779		22.8614	0.05002
26	0.0011		22.8784	0.03842		22.8784	0.0573		22.8784	0.05006
26.02	0.00104		22.8954	0.03823		22.8954	0.0579		22.8954	0.04941
26.04	0.000984572		22.9124	0.03893		22.9124	0.05844		22.9124	0.04974
26.06	0.000938057		22.9294	0.03938		22.9294	0.05943		22.9294	0.05106
26.08	0.000896782		22.9464	0.03912		22.9464	0.05974		22.9464	0.05097
26.1	0.000860221		22.9634	0.03921		22.9634	0.05894		22.9634	0.05078
26.12	0.00082793		22.9804	0.03917		22.9804	0.06006		22.9804	0.05095
26.14	0.000799541		22.9974	0.03889		22.9974	0.05971		22.9974	0.05099
26.16	0.000774745		23.0144	0.03924		23.0144	0.05994		23.0144	0.05095
26.18	0.00075329		23.0314	0.03969		23.0314	0.05955		23.0314	0.05074
26.2	0.000734973		23.0484	0.03962		23.0484	0.05872		23.0484	0.05129
26.22	0.000719631		23.0654	0.0398		23.0654	0.0594		23.0654	0.05153
26.24	0.000707146		23.0824	0.04068		23.0824	0.06079		23.0824	0.05213
26.26	0.000697433		23.0994	0.04069		23.0994	0.06194		23.0994	0.05321
26.28	0.000690446		23.1164	0.04098		23.1164	0.06318		23.1164	0.05389
26.3	0.000686175		23.1334	0.04208		23.1334	0.06385		23.1334	0.0538
26.32	0.000684645		23.1504	0.04156		23.1504	0.06413		23.1504	0.05488
26.34	0.000685923		23.1674	0.04171		23.1674	0.06285		23.1674	0.05518
26.36	0.000690113		23.1844	0.04295		23.1844	0.06423		23.1844	0.05583
26.38	0.000697368		23.2014	0.0438		23.2014	0.06692		23.2014	0.05753
26.4	0.000707892		23.2184	0.04463		23.2184	0.06971		23.2184	0.05867
26.42	0.000721949		23.2354	0.04539		23.2354	0.07156		23.2354	0.05994
26.44	0.000739873		23.2524	0.0463		23.2524	0.0723		23.2524	0.06167
26.46	0.000762084		23.2694	0.04797		23.2694	0.07342		23.2694	0.06291
26.48	0.000789102		23.2864	0.04933		23.2864	0.07489		23.2864	0.06519
26.5	0.000821574		23.3034	0.05079		23.3034	0.07691		23.3034	0.06801
26.52	0.000860304		23.3204	0.05249		23.3204	0.07965		23.3204	0.07055
26.54	0.000906294		23.3374	0.05462		23.3374	0.08505		23.3374	0.07373
26.56	0.0009608		23.3544	0.05748		23.3544	0.08958		23.3544	0.07788
26.58	0.00103		23.3714	0.06079		23.3714	0.0931		23.3714	0.08273
26.6	0.0011		23.3884	0.06434		23.3884	0.1023		23.3884	0.08747
26.62	0.00119		23.4054	0.06824		23.4054	0.10668		23.4054	0.09257
26.64	0.0013		23.4224	0.07318		23.4224	0.11426		23.4224	0.09929
26.66	0.00143		23.4394	0.07782		23.4394	0.12282		23.4394	0.10647
26.68	0.00169		23.4564	0.08287		23.4564	0.13359		23.4564	0.11464
26.7	0.00189		23.4734	0.08869		23.4734	0.14491		23.4734	0.12274
26.72	0.00214		23.4904	0.09535		23.4904	0.15731		23.4904	0.12838
26.74	0.00245		23.5074	0.10195		23.5074	0.16682		23.5074	0.13448
26.76	0.00284		23.5244	0.10652		23.5244	0.17934		23.5244	0.14026
26.78	0.00336		23.5414	0.10948		23.5414	0.18613		23.5414	0.14445
26.8	0.00404		23.5584	0.11041		23.5584	0.19362		23.5584	0.14554
26.82	0.00497		23.5754	0.10922		23.5754	0.19818		23.5754	0.14454
26.84	0.00632		23.5924	0.10616		23.5924	0.19965		23.5924	0.14217
26.86	0.00839		23.6094	0.10103		23.6094	0.20531		23.6094	0.13994
26.88	0.01179		23.6264	0.09434		23.6264	0.20087		23.6264	0.14007
26.9	0.01738		23.6434	0.08905		23.6434	0.19079		23.6434	0.14095
26.92	0.02675		23.6604	0.08526		23.6604	0.17585		23.6604	0.14086
26.94	0.0405		23.6774	0.08217		23.6774	0.15534		23.6774	0.13734
26.96	0.05559		23.6944	0.08126		23.6944	0.13851		23.6944	0.128
26.98	0.06096		23.7114	0.0831		23.7114	0.12341		23.7114	0.11773
27	0.05055		23.7284	0.08671		23.7284	0.10741		23.7284	0.10775
27.02	0.03511		23.7454	0.09176		23.7454	0.0948		23.7454	0.09576
27.04	0.02292		23.7624	0.09358		23.7624	0.08583		23.7624	0.08511
27.06	0.01501		23.7794	0.08984		23.7794	0.07878		23.7794	0.07612
27.08	0.01027		23.7964	0.08319		23.7964	0.07462		23.7964	0.06969
27.1	0.00745		23.8134	0.07645		23.8134	0.07177		23.8134	0.0645
27.12	0.0057		23.8304	0.07109		23.8304	0.06923		23.8304	0.06066
27.14	0.00454		23.8474	0.0642		23.8474	0.06648		23.8474	0.05879
27.16	0.00371		23.8644	0.05656		23.8644	0.06537		23.8644	0.05686
27.18	0.00311		23.8814	0.05129		23.8814	0.06311		23.8814	0.05451
27.2	0.00265		23.8984	0.04837		23.8984	0.0632		23.8984	0.05303
27.22	0.0023		23.9154	0.04571		23.9154	0.05993		23.9154	0.05267
27.24	0.00202		23.9324	0.04384		23.9324	0.05948		23.9324	0.05248
27.26	0.0018		23.9494	0.0426		23.9494	0.06038		23.9494	0.05197
27.28	0.00163		23.9664	0.04129		23.9664	0.06025		23.9664	0.05174
27.3	0.00149		23.9834	0.04003		23.9834	0.0594		23.9834	0.05073
27.32	0.00137		24.0004	0.04014		24.0004	0.0585		24.0004	0.05083
27.34	0.00128		24.0174	0.04008		24.0174	0.05833		24.0174	0.05065
27.36	0.0012		24.0344	0.03934		24.0344	0.05758		24.0344	0.04957
27.38	0.00114		24.0514	0.03852		24.0514	0.05813		24.0514	0.04936
27.4	0.00109		24.0684	0.03809		24.0684	0.05736		24.0684	0.04891
27.42	0.00106		24.0854	0.0379		24.0854	0.05625		24.0854	0.04899
27.44	0.00103		24.1024	0.03777		24.1024	0.05688		24.1024	0.04913
27.46	0.00101		24.1194	0.03803		24.1194	0.05713		24.1194	0.04808
27.48	0.000996911		24.1364	0.03787		24.1364	0.0562		24.1364	0.04782
27.5	0.000992561		24.1534	0.03708		24.1534	0.05571		24.1534	0.04824
27.52	0.000995324		24.1704	0.03717		24.1704	0.05587		24.1704	0.04826
27.54	0.00101		24.1874	0.03771		24.1874	0.05564		24.1874	0.04794
27.56	0.00102		24.2044	0.03699		24.2044	0.05606		24.2044	0.04814
27.58	0.00105		24.2214	0.0367		24.2214	0.05611		24.2214	0.04844
27.6	0.00108		24.2384	0.03677		24.2384	0.05611		24.2384	0.04846
27.62	0.00112		24.2554	0.03719		24.2554	0.05682		24.2554	0.04818
27.64	0.00117		24.2724	0.0371		24.2724	0.05642		24.2724	0.04825
27.66	0.00123		24.2894	0.03723		24.2894	0.05551		24.2894	0.04836
27.68	0.0013		24.3064	0.0372		24.3064	0.05692		24.3064	0.04795
27.7	0.00138		24.3234	0.03682		24.3234	0.05877		24.3234	0.04771
27.72	0.00148		24.3404	0.03672		24.3404	0.05633		24.3404	0.04825
27.74	0.0016		24.3574	0.03681		24.3574	0.05502		24.3574	0.04852
27.76	0.00174		24.3744	0.03681		24.3744	0.05606		24.3744	0.04832
27.78	0.00191		24.3914	0.0366		24.3914	0.05581		24.3914	0.04854
27.8	0.00211		24.4084	0.03666		24.4084	0.05752		24.4084	0.04828
27.82	0.00235		24.4254	0.03697		24.4254	0.0562		24.4254	0.04781
27.84	0.00265		24.4424	0.03704		24.4424	0.05405		24.4424	0.04806
27.86	0.00301		24.4594	0.03666		24.4594	0.05751		24.4594	0.04805
27.88	0.00346		24.4764	0.03555		24.4764	0.05556		24.4764	0.04824
27.9	0.00404		24.4934	0.03584		24.4934	0.05671		24.4934	0.04859
27.92	0.00477		24.5104	0.03671		24.5104	0.05671		24.5104	0.04819
27.94	0.00574		24.5274	0.03651		24.5274	0.05539		24.5274	0.04773
27.96	0.00705		24.5444	0.0364		24.5444	0.05474		24.5444	0.04802
27.98	0.00889		24.5614	0.03675		24.5614	0.05577		24.5614	0.04827
28	0.01162		24.5784	0.03663		24.5784	0.0579		24.5784	0.04834
28.02	0.01597		24.5954	0.03666		24.5954	0.0566		24.5954	0.04841
28.04	0.02326		24.6124	0.03656		24.6124	0.05649		24.6124	0.04787
28.06	0.03547		24.6294	0.03677		24.6294	0.05542		24.6294	0.04737
28.08	0.05456		24.6464	0.037		24.6464	0.05639		24.6464	0.04767
28.1	0.07959		24.6634	0.03655		24.6634	0.05655		24.6634	0.04892
28.12	0.09883		24.6804	0.03673		24.6804	0.05739		24.6804	0.04905
28.14	0.0933		24.6974	0.03673		24.6974	0.05746		24.6974	0.04896
28.16	0.06936		24.7144	0.03674		24.7144	0.05759		24.7144	0.04908
28.18	0.04613		24.7314	0.03744		24.7314	0.05862		24.7314	0.04903
28.2	0.02995		24.7484	0.03748		24.7484	0.05925		24.7484	0.04951
28.22	0.01997		24.7654	0.03786		24.7654	0.05814		24.7654	0.0504
28.24	0.01407		24.7824	0.03803		24.7824	0.05845		24.7824	0.05067
28.26	0.01051		24.7994	0.03883		24.7994	0.05905		24.7994	0.05133
28.28	0.00824		24.8164	0.03924		24.8164	0.05946		24.8164	0.05206
28.3	0.00669		24.8334	0.0393		24.8334	0.06073		24.8334	0.05219
28.32	0.00559		24.8504	0.04027		24.8504	0.06096		24.8504	0.05203
28.34	0.00481		24.8674	0.04033		24.8674	0.06164		24.8674	0.05354
28.36	0.00427		24.8844	0.04201		24.8844	0.0627		24.8844	0.05529
28.38	0.00394		24.9014	0.04245		24.9014	0.0675		24.9014	0.05624
28.4	0.00384		24.9184	0.04346		24.9184	0.0686		24.9184	0.0578
28.42	0.00405		24.9354	0.04576		24.9354	0.06859		24.9354	0.06043
28.44	0.00465		24.9524	0.04723		24.9524	0.0711		24.9524	0.06319
28.46	0.00577		24.9694	0.04855		24.9694	0.07494		24.9694	0.06511
28.48	0.00717		24.9864	0.05204		24.9864	0.07809		24.9864	0.06886
28.5	0.00783		25.0034	0.05624		25.0034	0.08516		25.0034	0.07396
28.52	0.00683		25.0204	0.06039		25.0204	0.09144		25.0204	0.08106
28.54	0.00511		25.0374	0.06588		25.0374	0.09949		25.0374	0.09002
28.56	0.00367		25.0544	0.07312		25.0544	0.11112		25.0544	0.09991
28.58	0.00269		25.0714	0.08363		25.0714	0.12595		25.0714	0.11478
28.6	0.00208		25.0884	0.09704		25.0884	0.1438		25.0884	0.13474
28.62	0.00169		25.1054	0.1127		25.1054	0.1698		25.1054	0.15719
28.64	0.00143		25.1224	0.13082		25.1224	0.20003		25.1224	0.17814
28.66	0.00125		25.1394	0.14738		25.1394	0.22456		25.1394	0.19005
28.68	0.00111		25.1564	0.15414		25.1564	0.23497		25.1564	0.18692
28.7	0.000997006		25.1734	0.1482		25.1734	0.22677		25.1734	0.17392
28.72	0.000907896		25.1904	0.13597		25.1904	0.20967		25.1904	0.15761
28.74	0.000834206		25.2074	0.12257		25.2074	0.19013		25.2074	0.1404
28.76	0.000772312		25.2244	0.10787		25.2244	0.16865		25.2244	0.1225
28.78	0.000719674		25.2414	0.09292		25.2414	0.14467		25.2414	0.10504
28.8	0.000674461		25.2584	0.07869		25.2584	0.12229		25.2584	0.08982
28.82	0.000635315		25.2754	0.06743		25.2754	0.10639		25.2754	0.07936
28.84	0.000601214		25.2924	0.06028		25.2924	0.09559		25.2924	0.07414
28.86	0.00057137		25.3094	0.05595		25.3094	0.08905		25.3094	0.07198
28.88	0.000545168		25.3264	0.05366		25.3264	0.0885		25.3264	0.07199
28.9	0.000522121		25.3434	0.05354		25.3434	0.08843		25.3434	0.07328
28.92	0.000501841		25.3604	0.05475		25.3604	0.09209		25.3604	0.07606
28.94	0.000484014		25.3774	0.05702		25.3774	0.09873		25.3774	0.08186
28.96	0.000468386		25.3944	0.06072		25.3944	0.11021		25.3944	0.09037
28.98	0.000454751		25.4114	0.06592		25.4114	0.12363		25.4114	0.10361
29	0.000442942		25.4284	0.07409		25.4284	0.14332		25.4284	0.12131
29.02	0.000432823		25.4454	0.08497		25.4454	0.16702		25.4454	0.14075
29.04	0.000424288		25.4624	0.09757		25.4624	0.18807		25.4624	0.15036
29.06	0.000417251		25.4794	0.10813		25.4794	0.1782		25.4794	0.14071
29.08	0.000411651		25.4964	0.10862		25.4964	0.14882		25.4964	0.12256
29.1	0.000407444		25.5134	0.09784		25.5134	0.13484		25.5134	0.10974
29.12	0.000404603		25.5304	0.08615		25.5304	0.12204		25.5304	0.10054
29.14	0.000403121		25.5474	0.07813		25.5474	0.10731		25.5474	0.08626
29.16	0.000403004		25.5644	0.06833		25.5644	0.0871		25.5644	0.07095
29.18	0.000404279		25.5814	0.05688		25.5814	0.07212		25.5814	0.06101
29.2	0.000406988		25.5984	0.04843		25.5984	0.06775		25.5984	0.05584
29.22	0.000411193		25.6154	0.04272		25.6154	0.06351		25.6154	0.05304
29.24	0.000416977		25.6324	0.04067		25.6324	0.06211		25.6324	0.05164
29.26	0.000424447		25.6494	0.03901		25.6494	0.06166		25.6494	0.05087
29.28	0.000433736		25.6664	0.03759		25.6664	0.06105		25.6664	0.05037
29.3	0.00044501		25.6834	0.0368		25.6834	0.06115		25.6834	0.04924
29.32	0.000458469		25.7004	0.03683		25.7004	0.05689		25.7004	0.04889
29.34	0.000474357		25.7174	0.03694		25.7174	0.05857		25.7174	0.04828
29.36	0.000492974		25.7344	0.03674		25.7344	0.05669		25.7344	0.04772
29.38	0.00051468		25.7514	0.03646		25.7514	0.05733		25.7514	0.04703
29.4	0.000539916		25.7684	0.03511		25.7684	0.05634		25.7684	0.04765
29.42	0.000569222		25.7854	0.0346		25.7854	0.05573		25.7854	0.047
29.44	0.000603261		25.8024	0.03536		25.8024	0.05443		25.8024	0.04651
29.46	0.000642855		25.8194	0.03589		25.8194	0.05535		25.8194	0.04728
29.48	0.000689027		25.8364	0.0354		25.8364	0.05543		25.8364	0.04667
29.5	0.000743087		25.8534	0.03486		25.8534	0.05637		25.8534	0.04647
29.52	0.000806621		25.8704	0.03476		25.8704	0.05508		25.8704	0.0465
29.54	0.000881746		25.8874	0.03479		25.8874	0.05559		25.8874	0.04632
29.56	0.000971182		25.9044	0.0351		25.9044	0.05647		25.9044	0.04664
29.58	0.00108		25.9214	0.03472		25.9214	0.05625		25.9214	0.04628
29.6	0.00111		25.9384	0.03428		25.9384	0.05468		25.9384	0.0457
29.62	0.00128		25.9554	0.03413		25.9554	0.05493		25.9554	0.0461
29.64	0.00147		25.9724	0.03403		25.9724	0.05588		25.9724	0.04594
29.66	0.00173		25.9894	0.03401		25.9894	0.05486		25.9894	0.04596
29.68	0.00204		26.0064	0.03407		26.0064	0.05474		26.0064	0.0464
29.7	0.00246		26.0234	0.03441		26.0234	0.05426		26.0234	0.04663
29.72	0.00301		26.0404	0.03502		26.0404	0.05523		26.0404	0.04765
29.74	0.00378		26.0574	0.03524		26.0574	0.05377		26.0574	0.04732
29.76	0.00489		26.0744	0.03518		26.0744	0.05514		26.0744	0.04649
29.78	0.00662		26.0914	0.03484		26.0914	0.05592		26.0914	0.04654
29.8	0.00949		26.1084	0.03493		26.1084	0.05567		26.1084	0.04651
29.82	0.01432		26.1254	0.03477		26.1254	0.05494		26.1254	0.04664
29.84	0.02212		26.1424	0.03428		26.1424	0.05411		26.1424	0.04693
29.86	0.03321		26.1594	0.03408		26.1594	0.05493		26.1594	0.04699
29.88	0.04435		26.1764	0.03391		26.1764	0.05539		26.1764	0.04728
29.9	0.04636		26.1934	0.0349		26.1934	0.05535		26.1934	0.04745
29.92	0.03693		26.2104	0.03497		26.2104	0.05612		26.2104	0.04697
29.94	0.02518		26.2274	0.03445		26.2274	0.05635		26.2274	0.04646
29.96	0.01633		26.2444	0.03455		26.2444	0.05509		26.2444	0.04654
29.98	0.0107		26.2614	0.03532		26.2614	0.05518		26.2614	0.04655
30	0.00734		26.2784	0.0356		26.2784	0.05589		26.2784	0.04691
30.02	0.00533		26.2954	0.03488		26.2954	0.05742		26.2954	0.04719
30.04	0.00406		26.3124	0.03471		26.3124	0.05753		26.3124	0.04803
30.06	0.00321		26.3294	0.03521		26.3294	0.05651		26.3294	0.04849
30.08	0.0026		26.3464	0.03535		26.3464	0.05748		26.3464	0.04803
30.1	0.00215		26.3634	0.03602		26.3634	0.05761		26.3634	0.04812
30.12	0.0018		26.3804	0.03613		26.3804	0.05877		26.3804	0.04879
30.14	0.00154		26.3974	0.03586		26.3974	0.05861		26.3974	0.04876
30.16	0.00132		26.4144	0.0363		26.4144	0.0597		26.4144	0.04957
30.18	0.00115		26.4314	0.03704		26.4314	0.05905		26.4314	0.0509
30.2	0.00101		26.4484	0.03736		26.4484	0.06045		26.4484	0.0508
30.22	0.000890889		26.4654	0.03725		26.4654	0.06159		26.4654	0.051
30.24	0.000793187		26.4824	0.03855		26.4824	0.06283		26.4824	0.05219
30.26	0.000710632		26.4994	0.03991		26.4994	0.06523		26.4994	0.05392
30.28	0.000640265		26.5164	0.04096		26.5164	0.0668		26.5164	0.05615
30.3	0.000579811		26.5334	0.04173		26.5334	0.06698		26.5334	0.0579
30.32	0.000527501		26.5504	0.04306		26.5504	0.07169		26.5504	0.05932
30.34	0.00048194		26.5674	0.0452		26.5674	0.07297		26.5674	0.0614
30.36	0.00044202		26.5844	0.0466		26.5844	0.07501		26.5844	0.06374
30.38	0.000406851		26.6014	0.04806		26.6014	0.07765		26.6014	0.06601
30.4	0.000375711		26.6184	0.04955		26.6184	0.08224		26.6184	0.06705
30.42	0.000348009		26.6354	0.05154		26.6354	0.0824		26.6354	0.06877
30.44	0.000323259		26.6524	0.05229		26.6524	0.08612		26.6524	0.07086
30.46	0.000301059		26.6694	0.05286		26.6694	0.08969		26.6694	0.07125
30.48	0.000281071		26.6864	0.05401		26.6864	0.08975		26.6864	0.07402
30.5	0.000263013		26.7034	0.05445		26.7034	0.0935		26.7034	0.07472
30.52	0.000246646		26.7204	0.05456		26.7204	0.09757		26.7204	0.07654
30.54	0.000231767		26.7374	0.05511		26.7374	0.09813		26.7374	0.07812
30.56	0.000218203		26.7544	0.05528		26.7544	0.10232		26.7544	0.07913
30.58	0.000205807		26.7714	0.0549		26.7714	0.10742		26.7714	0.07943
30.6	0.000194451		26.7884	0.05387		26.7884	0.10945		26.7884	0.08111
30.62	0.000184026		26.8054	0.0535		26.8054	0.11409		26.8054	0.0842
30.64	0.000174436		26.8224	0.05494		26.8224	0.12285		26.8224	0.08744
30.66	0.000165601		26.8394	0.05471		26.8394	0.13108		26.8394	0.09257
30.68	0.000157451		26.8564	0.05547		26.8564	0.13908		26.8564	0.09892
30.7	0.000149927		26.8734	0.05682		26.8734	0.14503		26.8734	0.10635
30.72	0.000142978		26.8904	0.0589		26.8904	0.14701		26.8904	0.11293
30.74	0.000136568		26.9074	0.06304		26.9074	0.14463		26.9074	0.11858
30.76	0.000130668		26.9244	0.06835		26.9244	0.13622		26.9244	0.12168
30.78	0.000125268		26.9414	0.07247		26.9414	0.1243		26.9414	0.11847
30.8	0.000120384		26.9584	0.07831		26.9584	0.11461		26.9584	0.11097
30.82	0.000116085		26.9754	0.08421		26.9754	0.10602		26.9754	0.1019
30.84	0.000112544		26.9924	0.08932		26.9924	0.09442		26.9924	0.09338
30.86	0.000110089		27.0094	0.08991		27.0094	0.08376		27.0094	0.08436
30.88	0.000109209		27.0264	0.08697		27.0264	0.07563		27.0264	0.07601
30.9	0.000110344		27.0434	0.08111		27.0434	0.07027		27.0434	0.06844
30.92	0.00011301		27.0604	0.07517		27.0604	0.06783		27.0604	0.06228
30.94	0.000113741		27.0774	0.06949		27.0774	0.06481		27.0774	0.05783
30.96	0.000108146		27.0944	0.06295		27.0944	0.06289		27.0944	0.05449
30.98	9.88139e-05		27.1114	0.05559		27.1114	0.06124		27.1114	0.05287
31	9.0245e-05		27.1284	0.04976		27.1284	0.0586		27.1284	0.05167
31.02	8.36301e-05		27.1454	0.04587		27.1454	0.05718		27.1454	0.05052
31.04	7.8647e-05		27.1624	0.04213		27.1624	0.05742		27.1624	0.04918
31.06	7.47522e-05		27.1794	0.04002		27.1794	0.05722		27.1794	0.0484
31.08	7.15236e-05		27.1964	0.03931		27.1964	0.05706		27.1964	0.04804
31.1	6.87071e-05		27.2134	0.03805		27.2134	0.05555		27.2134	0.04741
31.12	6.61678e-05		27.2304	0.03702		27.2304	0.05434		27.2304	0.04678
31.14	6.38349e-05		27.2474	0.03642		27.2474	0.05435		27.2474	0.04613
31.16	6.16673e-05		27.2644	0.03591		27.2644	0.05474		27.2644	0.04533
31.18	5.96381e-05		27.2814	0.0353		27.2814	0.05554		27.2814	0.04522
31.2	5.77284e-05		27.2984	0.035		27.2984	0.05585		27.2984	0.04564
31.22	5.59241e-05		27.3154	0.03506		27.3154	0.05501		27.3154	0.04537
31.24	5.42141e-05		27.3324	0.03485		27.3324	0.05352		27.3324	0.04526
31.26	5.25896e-05		27.3494	0.03463		27.3494	0.05456		27.3494	0.04486
31.28	5.10433e-05		27.3664	0.03413		27.3664	0.05454		27.3664	0.04468
31.3	4.9569e-05		27.3834	0.03371		27.3834	0.0536		27.3834	0.04519
31.32	4.81614e-05		27.4004	0.0338		27.4004	0.05302		27.4004	0.04543
31.34	4.68159e-05		27.4174	0.0339		27.4174	0.05424		27.4174	0.0449
31.36	4.55283e-05		27.4344	0.03371		27.4344	0.05361		27.4344	0.04485
31.38	2.68629e-07		27.4514	0.03363		27.4514	0.053		27.4514	0.04463
31.4	2.4589e-07		27.4684	0.03351		27.4684	0.05375		27.4684	0.04405
31.42	2.2591e-07		27.4854	0.03312		27.4854	0.05193		27.4854	0.04399
31.44	2.08262e-07		27.5024	0.03299		27.5024	0.05205		27.5024	0.04437
31.46	1.92599e-07		27.5194	0.03311		27.5194	0.05212		27.5194	0.04436
31.48	1.78633e-07		27.5364	0.03266		27.5364	0.05237		27.5364	0.04439
31.5	1.6613e-07		27.5534	0.03253		27.5534	0.05353		27.5534	0.04392
31.52	1.54891e-07		27.5704	0.03274		27.5704	0.05256		27.5704	0.04374
31.54	1.44753e-07		27.5874	0.03253		27.5874	0.05365		27.5874	0.0445
31.56	1.35577e-07		27.6044	0.03246		27.6044	0.05089		27.6044	0.04479
31.58	1.27245e-07		27.6214	0.03208		27.6214	0.0525		27.6214	0.0446
31.6	1.19656e-07		27.6384	0.0325		27.6384	0.05312		27.6384	0.04464
31.62	1.12726e-07		27.6554	0.03212		27.6554	0.05202		27.6554	0.04367
31.64	1.06379e-07		27.6724	0.03237		27.6724	0.05131		27.6724	0.04341
31.66	1.00553e-07		27.6894	0.03259		27.6894	0.0534		27.6894	0.04354
31.68	9.51926e-08		27.7064	0.03216		27.7064	0.05239		27.7064	0.04445
31.7	9.02488e-08		27.7234	0.03276		27.7234	0.05231		27.7234	0.04404
31.72	8.56798e-08		27.7404	0.03357		27.7404	0.05217		27.7404	0.04388
31.74	8.14487e-08		27.7574	0.03276		27.7574	0.05508		27.7574	0.0439
31.76	7.75232e-08		27.7744	0.03172		27.7744	0.05346		27.7744	0.04491
31.78	7.38744e-08		27.7914	0.03204		27.7914	0.05393		27.7914	0.0457
31.8	7.0477e-08		27.8084	0.03257		27.8084	0.05432		27.8084	0.04491
31.82	6.73084e-08		27.8254	0.03321		27.8254	0.05396		27.8254	0.04518
31.84	6.43486e-08		27.8424	0.03301		27.8424	0.0545		27.8424	0.04533
31.86	6.15797e-08		27.8594	0.0324		27.8594	0.05384		27.8594	0.04649
31.88	5.89855e-08		27.8764	0.033		27.8764	0.05408		27.8764	0.04592
31.9	5.65517e-08		27.8934	0.03394		27.8934	0.05563		27.8934	0.04632
31.92	5.42654e-08		27.9104	0.03424		27.9104	0.05688		27.9104	0.04702
31.94	5.21149e-08		27.9274	0.03428		27.9274	0.05645		27.9274	0.04849
31.96	5.00896e-08		27.9444	0.03489		27.9444	0.05701		27.9444	0.04854
31.98	4.81801e-08		27.9614	0.03564		27.9614	0.05917		27.9614	0.04963
32	4.63776e-08		27.9784	0.03667		27.9784	0.0597		27.9784	0.05111
32.02	4.46743e-08		27.9954	0.03706		27.9954	0.06183		27.9954	0.05347
32.04	4.30631e-08		28.0124	0.03839		28.0124	0.06595		28.0124	0.05529
32.06	4.15375e-08		28.0294	0.03952		28.0294	0.06984		28.0294	0.05741
32.08	4.00914e-08		28.0464	0.04096		28.0464	0.07465		28.0464	0.06176
32.1	3.87196e-08		28.0634	0.04436		28.0634	0.08203		28.0634	0.06722
32.12	3.74169e-08		28.0804	0.04797		28.0804	0.09118		28.0804	0.0741
32.14	3.61789e-08		28.0974	0.05207		28.0974	0.10231		28.0974	0.08304
32.16	3.50012e-08		28.1144	0.05743		28.1144	0.11321		28.1144	0.09418
32.18	3.38801e-08		28.1314	0.06536		28.1314	0.11953		28.1314	0.10234
32.2	3.2812e-08		28.1484	0.07423		28.1484	0.12202		28.1484	0.10333
32.22	3.17936e-08		28.1654	0.08056		28.1654	0.11826		28.1654	0.09914
32.24	3.08219e-08		28.1824	0.08192		28.1824	0.11213		28.1824	0.09328
32.26	2.9894e-08		28.1994	0.07822		28.1994	0.10667		28.1994	0.08801
32.28	2.90074e-08		28.2164	0.07235		28.2164	0.09745		28.2164	0.08176
32.3	2.81596e-08		28.2334	0.06667		28.2334	0.08745		28.2334	0.07407
32.32	2.73484e-08		28.2504	0.06187		28.2504	0.0804		28.2504	0.06629
32.34	2.65718e-08		28.2674	0.05592		28.2674	0.07264		28.2674	0.05989
32.36	2.58278e-08		28.2844	0.04948		28.2844	0.06588		28.2844	0.05501
32.38	2.51146e-08		28.3014	0.04386		28.3014	0.06361		28.3014	0.05196
32.4	2.44305e-08		28.3184	0.03976		28.3184	0.06123		28.3184	0.05004
32.42	0		28.3354	0.03744		28.3354	0.05998		28.3354	0.04866
32.44	0		28.3524	0.03599		28.3524	0.0569		28.3524	0.04821
32.46	0		28.3694	0.03515		28.3694	0.05562		28.3694	0.04724
32.48	0		28.3864	0.03499		28.3864	0.05479		28.3864	0.04644
32.5	0		28.4034	0.03494		28.4034	0.05573		28.4034	0.04653
32.52	0		28.4204	0.03487		28.4204	0.05709		28.4204	0.04741
32.54	0		28.4374	0.03521		28.4374	0.05769		28.4374	0.04828
32.56	0		28.4544	0.03522		28.4544	0.05797		28.4544	0.04854
32.58	0		28.4714	0.03555		28.4714	0.05915		28.4714	0.05037
32.6	0		28.4884	0.03646		28.4884	0.06168		28.4884	0.05281
32.62	0		28.5054	0.03763		28.5054	0.06569		28.5054	0.05352
32.64	0		28.5224	0.03898		28.5224	0.06449		28.5224	0.05376
32.66	0		28.5394	0.0404		28.5394	0.06511		28.5394	0.05351
32.68	0		28.5564	0.04052		28.5564	0.06169		28.5564	0.05225
32.7	0		28.5734	0.03987		28.5734	0.05992		28.5734	0.05167
32.72	0		28.5904	0.0386		28.5904	0.05814		28.5904	0.05036
32.74	0		28.6074	0.03703		28.6074	0.05638		28.6074	0.04897
32.76	0		28.6244	0.03643		28.6244	0.05724		28.6244	0.04742
32.78	0		28.6414	0.03546		28.6414	0.05492		28.6414	0.04516
32.8	0		28.6584	0.03414		28.6584	0.05369		28.6584	0.04441
32.82	0		28.6754	0.03344		28.6754	0.0506		28.6754	0.04504
32.84	0		28.6924	0.03253		28.6924	0.05186		28.6924	0.04378
32.86	0		28.7094	0.03161		28.7094	0.05165		28.7094	0.0433
32.88	0		28.7264	0.03169		28.7264	0.05169		28.7264	0.04364
32.9	0		28.7434	0.03161		28.7434	0.05048		28.7434	0.04361
32.92	0		28.7604	0.03116		28.7604	0.0511		28.7604	0.04285
32.94	0		28.7774	0.03109		28.7774	0.05014		28.7774	0.04266
32.96	0		28.7944	0.03099		28.7944	0.05064		28.7944	0.04136
32.98	0		28.8114	0.0312		28.8114	0.051		28.8114	0.04235
33	0		28.8284	0.03055		28.8284	0.05103		28.8284	0.04306
33.02	0		28.8454	0.0309		28.8454	0.05098		28.8454	0.04204
33.04	0		28.8624	0.03037		28.8624	0.05087		28.8624	0.04219
33.06	0		28.8794	0.03053		28.8794	0.05208		28.8794	0.04185
33.08	0		28.8964	0.03118		28.8964	0.05125		28.8964	0.04237
33.1	0		28.9134	0.03105		28.9134	0.05011		28.9134	0.04277
33.12	0		28.9304	0.03063		28.9304	0.05028		28.9304	0.04233
33.14	0		28.9474	0.03029		28.9474	0.05039		28.9474	0.04187
33.16	0		28.9644	0.03038		28.9644	0.05005		28.9644	0.0416
33.18	0		28.9814	0.03029		28.9814	0.05006		28.9814	0.04164
33.2	0		28.9984	0.02994		28.9984	0.04911		28.9984	0.04221
33.22	0		29.0154	0.03038		29.0154	0.04964		29.0154	0.04115
33.24	0		29.0324	0.03011		29.0324	0.05103		29.0324	0.04123
33.26	0		29.0494	0.03029		29.0494	0.0509		29.0494	0.04132
33.28	0		29.0664	0.03078		29.0664	0.05065		29.0664	0.04162
33.3	0		29.0834	0.0307		29.0834	0.0506		29.0834	0.04145
33.32	0		29.1004	0.0306		29.1004	0.04983		29.1004	0.04187
33.34	0		29.1174	0.03056		29.1174	0.04909		29.1174	0.04188
33.36	0		29.1344	0.03058		29.1344	0.04875		29.1344	0.04149
33.38	0		29.1514	0.03065		29.1514	0.04937		29.1514	0.04115
33.4	0		29.1684	0.03072		29.1684	0.05001		29.1684	0.04136
33.42	0		29.1854	0.03082		29.1854	0.04958		29.1854	0.04139
33.44	0		29.2024	0.03044		29.2024	0.04941		29.2024	0.04167
33.46	0		29.2194	0.03036		29.2194	0.04984		29.2194	0.04196
33.48	0		29.2364	0.0301		29.2364	0.04979		29.2364	0.04165
33.5	0		29.2534	0.02961		29.2534	0.04994		29.2534	0.0418
33.52	0		29.2704	0.0299		29.2704	0.05023		29.2704	0.04211
33.54	0		29.2874	0.03018		29.2874	0.04964		29.2874	0.04179
33.56	0		29.3044	0.03016		29.3044	0.05018		29.3044	0.04134
33.58	0		29.3214	0.0303		29.3214	0.04954		29.3214	0.04119
33.6	7.65603e-08		29.3384	0.03031		29.3384	0.0494		29.3384	0.04135
33.62	7.86894e-08		29.3554	0.03036		29.3554	0.04991		29.3554	0.04174
33.64	8.09086e-08		29.3724	0.03011		29.3724	0.04891		29.3724	0.0417
33.66	8.32229e-08		29.3894	0.03017		29.3894	0.04898		29.3894	0.04253
33.68	8.56378e-08		29.4064	0.03033		29.4064	0.04908		29.4064	0.04302
33.7	8.81594e-08		29.4234	0.0304		29.4234	0.04999		29.4234	0.04276
33.72	9.0794e-08		29.4404	0.03098		29.4404	0.05015		29.4404	0.04257
33.74	9.35484e-08		29.4574	0.03097		29.4574	0.05115		29.4574	0.04278
33.76	9.643e-08		29.4744	0.03111		29.4744	0.05217		29.4744	0.04278
33.78	9.94468e-08		29.4914	0.03077		29.4914	0.05188		29.4914	0.04223
33.8	1.02607e-07		29.5084	0.03092		29.5084	0.05191		29.5084	0.04186
33.82	1.05921e-07		29.5254	0.03101		29.5254	0.05115		29.5254	0.04246
33.84	1.09397e-07		29.5424	0.03118		29.5424	0.05292		29.5424	0.04298
33.86	1.13048e-07		29.5594	0.03113		29.5594	0.05336		29.5594	0.04371
33.88	1.16884e-07		29.5764	0.03171		29.5764	0.05231		29.5764	0.0441
33.9	1.20919e-07		29.5934	0.03222		29.5934	0.0537		29.5934	0.04422
33.92	1.25166e-07		29.6104	0.03212		29.6104	0.05414		29.6104	0.04441
33.94	1.29641e-07		29.6274	0.0319		29.6274	0.05548		29.6274	0.04475
33.96	1.3436e-07		29.6444	0.03212		29.6444	0.05614		29.6444	0.04452
33.98	1.39341e-07		29.6614	0.03218		29.6614	0.05391		29.6614	0.04424
34	1.44604e-07		29.6784	0.03204		29.6784	0.05439		29.6784	0.04475
34.02	1.50171e-07		29.6954	0.03209		29.6954	0.05705		29.6954	0.04516
34.04	1.56065e-07		29.7124	0.03184		29.7124	0.05615		29.7124	0.04594
34.06	1.62313e-07		29.7294	0.032		29.7294	0.05736		29.7294	0.04586
34.08	1.68943e-07		29.7464	0.03172		29.7464	0.05735		29.7464	0.04702
34.1	1.75988e-07		29.7634	0.03196		29.7634	0.05927		29.7634	0.0476
34.12	1.83483e-07		29.7804	0.0321		29.7804	0.06333		29.7804	0.04851
34.14	1.91466e-07		29.7974	0.0318		29.7974	0.06359		29.7974	0.05018
34.16	1.99981e-07		29.8144	0.03314		29.8144	0.06547		29.8144	0.05114
34.18	2.09076e-07		29.8314	0.03377		29.8314	0.06503		29.8314	0.05305
34.2	2.18806e-07		29.8484	0.03448		29.8484	0.06523		29.8484	0.05367
34.22	2.2923e-07		29.8654	0.03583		29.8654	0.06336		29.8654	0.05438
34.24	2.40416e-07		29.8824	0.03636		29.8824	0.06022		29.8824	0.0534
34.26	2.52441e-07		29.8994	0.03876		29.8994	0.05914		29.8994	0.05188
34.28	2.65389e-07		29.9164	0.04012		29.9164	0.05777		29.9164	0.05018
34.3	2.79358e-07		29.9334	0.04047		29.9334	0.05489		29.9334	0.04878
34.32	2.94458e-07		29.9504	0.0406		29.9504	0.05261		29.9504	0.04787
34.34	3.10815e-07		29.9674	0.03917		29.9674	0.0528		29.9674	0.04614
34.36	3.2857e-07		29.9844	0.03808		29.9844	0.05177		29.9844	0.04507
34.38	3.47889e-07		30.0014	0.0375		30.0014	0.05132		30.0014	0.04428
34.4	3.6896e-07		30.0184	0.03624		30.0184	0.05079		30.0184	0.04365
34.42	3.92e-07		30.0354	0.03499		30.0354	0.05099		30.0354	0.04244
34.44	4.17263e-07		30.0524	0.03393		30.0524	0.05069		30.0524	0.04258
34.46	9.294e-06		30.0694	0.03212		30.0694	0.04978		30.0694	0.0416
34.48	9.56985e-06		30.0864	0.03159		30.0864	0.05015		30.0864	0.04088
34.5	9.85929e-06		30.1034	0.03147		30.1034	0.04981		30.1034	0.04115
34.52	1.01634e-05		30.1204	0.03059		30.1204	0.04824		30.1204	0.04088
34.54	1.04834e-05		30.1374	0.02998		30.1374	0.04834		30.1374	0.04109
34.56	1.08206e-05		30.1544	0.02984		30.1544	0.04851		30.1544	0.04122
34.58	1.11766e-05		30.1714	0.03007		30.1714	0.04919		30.1714	0.04097
34.6	1.15532e-05		30.1884	0.02961		30.1884	0.04918		30.1884	0.04066
34.62	1.19524e-05		30.2054	0.02919		30.2054	0.04822		30.2054	0.04062
34.64	1.23767e-05		30.2224	0.02935		30.2224	0.04897		30.2224	0.04113
34.66	1.28289e-05		30.2394	0.02985		30.2394	0.04939		30.2394	0.04078
34.68	1.33124e-05		30.2564	0.02979		30.2564	0.04866		30.2564	0.04073
34.7	1.38314e-05		30.2734	0.02966		30.2734	0.04795		30.2734	0.04078
34.72	1.43911e-05		30.2904	0.02968		30.2904	0.04855		30.2904	0.04078
34.74	1.49977e-05		30.3074	0.0297		30.3074	0.04938		30.3074	0.04086
34.76	1.56594e-05		30.3244	0.02933		30.3244	0.0494		30.3244	0.04052
34.78	1.63867e-05		30.3414	0.02899		30.3414	0.04872		30.3414	0.04079
34.8	1.71935e-05		30.3584	0.02907		30.3584	0.04873		30.3584	0.04166
34.82	1.80986e-05		30.3754	0.02919		30.3754	0.04891		30.3754	0.04153
34.84	4.24797e-05		30.3924	0.02922		30.3924	0.05072		30.3924	0.0409
34.86	4.43314e-05		30.4094	0.02938		30.4094	0.05058		30.4094	0.04081
34.88	4.64288e-05		30.4264	0.03005		30.4264	0.04831		30.4264	0.04113
34.9	4.88609e-05		30.4434	0.02996		30.4434	0.0491		30.4434	0.04178
34.92	5.17808e-05		30.4604	0.03001		30.4604	0.0491		30.4604	0.04224
34.94	5.54802e-05		30.4774	0.03054		30.4774	0.0495		30.4774	0.04227
34.96	6.0535e-05		30.4944	0.03047		30.4944	0.05119		30.4944	0.04253
34.98	6.79926e-05		30.5114	0.03098		30.5114	0.05211		30.5114	0.04338
35	7.94201e-05		30.5284	0.03165		30.5284	0.0529		30.5284	0.04395
35.02	9.64118e-05		30.5454	0.03176		30.5454	0.05423		30.5454	0.0452
35.04	0.000118362		30.5624	0.03213		30.5624	0.05647		30.5624	0.04623
35.06	0.000136225		30.5794	0.03345		30.5794	0.05735		30.5794	0.04664
35.08	0.000134685		30.5964	0.03428		30.5964	0.05695		30.5964	0.04655
35.1	0.000118149		30.6134	0.03429		30.6134	0.05671		30.6134	0.04604
35.12	0.000102041		30.6304	0.03322		30.6304	0.0563		30.6304	0.04593
35.14	9.17032e-05		30.6474	0.03315		30.6474	0.05489		30.6474	0.04525
35.16	8.65403e-05		30.6644	0.03283		30.6644	0.05484		30.6644	0.04433
35.18	8.48733e-05		30.6814	0.03196		30.6814	0.05307		30.6814	0.04409
35.2	8.53223e-05		30.6984	0.0317		30.6984	0.05334		30.6984	0.04315
35.22	8.70475e-05		30.7154	0.03087		30.7154	0.05264		30.7154	0.04185
35.24	8.96218e-05		30.7324	0.0306		30.7324	0.05124		30.7324	0.04195
35.26	9.28465e-05		30.7494	0.02987		30.7494	0.05076		30.7494	0.04202
35.28	9.6633e-05		30.7664	0.0297		30.7664	0.0505		30.7664	0.04168
35.3	0.000100947		30.7834	0.02929		30.7834	0.05046		30.7834	0.04137
35.32	0.000105784		30.8004	0.02959		30.8004	0.04971		30.8004	0.04129
35.34	0.000111165		30.8174	0.02899		30.8174	0.04944		30.8174	0.04102
35.36	0.000117123		30.8344	0.02868		30.8344	0.04964		30.8344	0.04095
35.38	0.000123711		30.8514	0.02911		30.8514	0.04914		30.8514	0.04037
35.4	0.000130996		30.8684	0.02984		30.8684	0.04893		30.8684	0.04047
35.42	0.000139062		30.8854	0.02943		30.8854	0.04755		30.8854	0.04056
35.44	0.000148013		30.9024	0.02868		30.9024	0.04836		30.9024	0.0406
35.46	0.000157976		30.9194	0.02871		30.9194	0.04937		30.9194	0.04067
35.48	0.000169105		30.9364	0.02931		30.9364	0.04911		30.9364	0.04087
35.5	0.000181591		30.9534	0.02893		30.9534	0.04889		30.9534	0.04044
35.52	0.000195667		30.9704	0.02878		30.9704	0.0494		30.9704	0.04012
35.54	0.000211625		30.9874	0.02897		30.9874	0.05022		30.9874	0.04026
35.56	0.00022983		31.0044	0.02924		31.0044	0.04901		31.0044	0.04037
35.58	0.000250746		31.0214	0.0289		31.0214	0.04786		31.0214	0.04014
35.6	0.000274968		31.0384	0.02888		31.0384	0.04873		31.0384	0.04064
35.62	0.000303272		31.0554	0.02858		31.0554	0.04964		31.0554	0.0404
35.64	0.000336684		31.0724	0.02841		31.0724	0.04868		31.0724	0.04011
35.66	0.000376584		31.0894	0.02875		31.0894	0.04725		31.0894	0.04006
35.68	0.000424867		31.1064	0.02863		31.1064	0.04801		31.1064	0.04016
35.7	0.000484189		31.1234	0.02849		31.1234	0.04809		31.1234	0.03974
35.72	0.000558369		31.1404	0.02857		31.1404	0.04735		31.1404	0.03924
35.74	0.000653077		31.1574	0.02864		31.1574	0.04808		31.1574	0.03932
35.76	0.000777163		31.1744	0.02827		31.1744	0.04834		31.1744	0.03908
35.78	0.000945626		31.1914	0.02771		31.1914	0.0482		31.1914	0.03848
35.8	0.00119		31.2084	0.0277		31.2084	0.04669		31.2084	0.03856
35.82	0.00156		31.2254	0.02792		31.2254	0.04628		31.2254	0.03947
35.84	0.00216		31.2424	0.0281		31.2424	0.04751		31.2424	0.0395
35.86	0.00317		31.2594	0.02785		31.2594	0.048		31.2594	0.03921
35.88	0.00477		31.2764	0.02788		31.2764	0.04733		31.2764	0.03901
35.9	0.00702		31.2934	0.02803		31.2934	0.04685		31.2934	0.03886
35.92	0.0092		31.3104	0.02782		31.3104	0.04705		31.3104	0.03888
35.94	0.00947		31.3274	0.02741		31.3274	0.04804		31.3274	0.03925
35.96	0.00757		31.3444	0.02738		31.3444	0.04853		31.3444	0.03953
35.98	0.00534		31.3614	0.02781		31.3614	0.04715		31.3614	0.0398
36	0.00372		31.3784	0.028		31.3784	0.04666		31.3784	0.03975
36.02	0.00274		31.3954	0.02794		31.3954	0.04711		31.3954	0.03907
36.04	0.00221		31.4124	0.02804		31.4124	0.04708		31.4124	0.03896
36.06	0.00197		31.4294	0.02768		31.4294	0.04718		31.4294	0.03906
36.08	0.00191		31.4464	0.02761		31.4464	0.048		31.4464	0.039
36.1	0.00199		31.4634	0.02784		31.4634	0.04704		31.4634	0.03945
36.12	0.0022		31.4804	0.02764		31.4804	0.04573		31.4804	0.03922
36.14	0.00257		31.4974	0.02802		31.4974	0.04833		31.4974	0.03962
36.16	0.0032		31.5144	0.02815		31.5144	0.0471		31.5144	0.03989
36.18	0.00428		31.5314	0.02791		31.5314	0.04803		31.5314	0.03881
36.2	0.00613		31.5484	0.02757		31.5484	0.04858		31.5484	0.0393
36.22	0.00924		31.5654	0.02774		31.5654	0.04785		31.5654	0.03901
36.24	0.01403		31.5824	0.02803		31.5824	0.04479		31.5824	0.03844
36.26	0.01997		31.5994	0.02763		31.5994	0.04582		31.5994	0.03834
36.28	0.02367		31.6164	0.02843		31.6164	0.0469		31.6164	0.03904
36.3	0.0212		31.6334	0.02778		31.6334	0.04748		31.6334	0.03953
36.32	0.01531		31.6504	0.02707		31.6504	0.04707		31.6504	0.03894
36.34	0.0101		31.6674	0.02753		31.6674	0.04716		31.6674	0.03928
36.36	0.00658		31.6844	0.02753		31.6844	0.04902		31.6844	0.03966
36.38	0.00443		31.7014	0.02799		31.7014	0.04772		31.7014	0.03834
36.4	0.00316		31.7184	0.02777		31.7184	0.04785		31.7184	0.03923
36.42	0.00237		31.7354	0.02807		31.7354	0.0496		31.7354	0.03883
36.44	0.00186		31.7524	0.0282		31.7524	0.04738		31.7524	0.0395
36.46	0.0015		31.7694	0.02754		31.7694	0.04592		31.7694	0.03865
36.48	0.00124		31.7864	0.02738		31.7864	0.04658		31.7864	0.03866
36.5	0.00104		31.8034	0.02734		31.8034	0.04648		31.8034	0.03853
36.52	0.000885933		31.8204	0.02712		31.8204	0.04789		31.8204	0.03982
36.54	0.000764023		31.8374	0.02778		31.8374	0.04827		31.8374	0.03917
36.56	0.000666154		31.8544	0.02782		31.8544	0.04663		31.8544	0.03872
36.58	0.000586387		31.8714	0.02786		31.8714	0.04574		31.8714	0.03875
36.6	0.000520542		31.8884	0.02738		31.8884	0.04669		31.8884	0.03921
36.62	0.000465579		31.9054	0.02759		31.9054	0.04594		31.9054	0.0389
36.64	0.000419245		31.9224	0.02749		31.9224	0.04725		31.9224	0.03866
36.66	0.000379843		31.9394	0.02745		31.9394	0.04679		31.9394	0.03919
36.68	0.000346078		31.9564	0.02784		31.9564	0.04717		31.9564	0.03905
36.7	0.000316945		31.9734	0.02788		31.9734	0.04709		31.9734	0.03838
36.72	0.00029166		31.9904	0.02755		31.9904	0.04748		31.9904	0.03872
36.74	0.0002696		32.0074	0.02742		32.0074	0.04834		32.0074	0.03929
36.76	0.000250268		32.0244	0.0275		32.0244	0.04731		32.0244	0.03892
36.78	0.000233714		32.0414	0.02776		32.0414	0.04611		32.0414	0.03878
36.8	0.000218728		32.0584	0.02715		32.0584	0.04684		32.0584	0.0384
36.82	0.000205485		32.0754	0.02714		32.0754	0.04751		32.0754	0.03872
36.84	0.000193771		32.0924	0.02791		32.0924	0.04811		32.0924	0.03864
36.86	0.000183407		32.1094	0.0284		32.1094	0.04776		32.1094	0.03914
36.88	0.000174252		32.1264	0.0279		32.1264	0.04774		32.1264	0.03967
36.9	0.000166191		32.1434	0.02745		32.1434	0.0476		32.1434	0.03953
36.92	0.000159133		32.1604	0.02774		32.1604	0.04729		32.1604	0.0389
36.94	0.000153009		32.1774	0.02781		32.1774	0.04746		32.1774	0.0395
36.96	0.000147769		32.1944	0.02776		32.1944	0.04776		32.1944	0.03989
36.98	0.000143383		32.2114	0.02792		32.2114	0.04833		32.2114	0.04032
37	0.00013984		32.2284	0.02779		32.2284	0.04796		32.2284	0.03996
37.02	0.000137151		32.2454	0.02771		32.2454	0.04744		32.2454	0.03962
37.04	0.000135349		32.2624	0.02796		32.2624	0.04662		32.2624	0.03979
37.06	0.000134497		32.2794	0.02785		32.2794	0.04641		32.2794	0.03958
37.08	0.000134695		32.2964	0.02748		32.2964	0.04724		32.2964	0.03906
37.1	0.00016765		32.3134	0.02738		32.3134	0.04675		32.3134	0.03907
37.12	0.00017132		32.3304	0.02732		32.3304	0.04724		32.3304	0.03858
37.14	0.000176721		32.3474	0.02702		32.3474	0.04757		32.3474	0.03834
37.16	0.000184274		32.3644	0.02744		32.3644	0.04672		32.3644	0.03911
37.18	0.000194579		32.3814	0.02743		32.3814	0.04689		32.3814	0.03883
37.2	0.000208512		32.3984	0.02664		32.3984	0.04747		32.3984	0.03879
37.22	0.000227385		32.4154	0.02696		32.4154	0.04583		32.4154	0.0389
37.24	0.000253238		32.4324	0.02734		32.4324	0.04612		32.4324	0.03927
37.26	0.0002895		32.4494	0.02737		32.4494	0.04658		32.4494	0.03899
37.28	0.000342532		32.4664	0.02736		32.4664	0.04757		32.4664	0.03871
37.3	0.000424999		32.4834	0.02764		32.4834	0.04673		32.4834	0.03902
37.32	0.000561312		32.5004	0.02781		32.5004	0.04701		32.5004	0.03915
37.34	0.000792034		32.5174	0.02785		32.5174	0.04768		32.5174	0.03934
37.36	0.00117		32.5344	0.02752		32.5344	0.0477		32.5344	0.03916
37.38	0.00172		32.5514	0.0275		32.5514	0.04796		32.5514	0.03844
37.4	0.00231		32.5684	0.02761		32.5684	0.04793		32.5684	0.03845
37.42	0.00249		32.5854	0.02731		32.5854	0.04852		32.5854	0.03947
37.44	0.00206		32.6024	0.0282		32.6024	0.04761		32.6024	0.04025
37.46	0.00145		32.6194	0.02796		32.6194	0.04878		32.6194	0.04077
37.48	0.000977089		32.6364	0.0281		32.6364	0.04924		32.6364	0.04025
37.5	0.000671135		32.6534	0.02901		32.6534	0.05013		32.6534	0.04089
37.52	0.000488385		32.6704	0.02904		32.6704	0.05012		32.6704	0.04109
37.54	0.000380345		32.6874	0.0298		32.6874	0.05176		32.6874	0.0426
37.56	0.000313691		32.7044	0.03084		32.7044	0.05295		32.7044	0.04407
37.58	0.000269875		32.7214	0.03173		32.7214	0.05419		32.7214	0.04487
37.6	0.000239551		32.7384	0.03309		32.7384	0.05497		32.7384	0.04698
37.62	0.000217927		32.7554	0.03458		32.7554	0.05739		32.7554	0.04805
37.64	0.000202304		32.7724	0.03474		32.7724	0.05796		32.7724	0.04783
37.66	0.000191016		32.7894	0.03448		32.7894	0.05764		32.7894	0.04704
37.68	0.000182975		32.8064	0.03424		32.8064	0.05798		32.8064	0.0468
37.7	0.000177446		32.8234	0.03296		32.8234	0.05683		32.8234	0.04565
37.72	0.000173924		32.8404	0.03271		32.8404	0.05726		32.8404	0.04527
37.74	0.000149195		32.8574	0.0319		32.8574	0.05635		32.8574	0.04435
37.76	0.000149357		32.8744	0.03177		32.8744	0.05422		32.8744	0.0424
37.78	0.000150741		32.8914	0.03068		32.8914	0.05291		32.8914	0.04207
37.8	0.000153236		32.9084	0.02999		32.9084	0.05187		32.9084	0.04152
37.82	0.000156779		32.9254	0.02922		32.9254	0.05027		32.9254	0.04049
37.84	0.000161339		32.9424	0.02891		32.9424	0.04988		32.9424	0.04014
37.86	0.000166917		32.9594	0.02893		32.9594	0.0478		32.9594	0.03969
37.88	0.000173543		32.9764	0.02803		32.9764	0.04716		32.9764	0.03926
37.9	0.000181273		32.9934	0.02754		32.9934	0.04823		32.9934	0.03914
37.92	0.000190192		33.0104	0.02725		33.0104	0.04817		33.0104	0.03945
37.94	0.00020042		33.0274	0.02735		33.0274	0.04682		33.0274	0.0391
37.96	0.000212112		33.0444	0.0273		33.0444	0.0475		33.0444	0.03895
37.98	0.000225476		33.0614	0.02704		33.0614	0.04811		33.0614	0.0393
38	0.000240779		33.0784	0.02736		33.0784	0.04806		33.0784	0.03924
38.02	0.000258376		33.0954	0.02689		33.0954	0.04898		33.0954	0.03919
38.04	0.000278748		33.1124	0.02712		33.1124	0.04884		33.1124	0.03937
38.06	0.000302564		33.1294	0.02713		33.1294	0.04898		33.1294	0.03908
38.08	0.000330825		33.1464	0.02713		33.1464	0.05035		33.1464	0.03942
38.1	0.000365184		33.1634	0.02715		33.1634	0.05165		33.1634	0.0404
38.12	0.000408626		33.1804	0.02717		33.1804	0.05104		33.1804	0.04089
38.14	0.000466542		33.1974	0.02747		33.1974	0.05138		33.1974	0.04112
38.16	0.000547575		33.2144	0.02758		33.2144	0.05062		33.2144	0.04064
38.18	0.000662528		33.2314	0.02728		33.2314	0.04959		33.2314	0.04046
38.2	0.000817231		33.2484	0.02728		33.2484	0.04884		33.2484	0.04085
38.22	0.00098649		33.2654	0.02713		33.2654	0.04855		33.2654	0.04023
38.24	0.00109		33.2824	0.02726		33.2824	0.0502		33.2824	0.03961
38.26	0.00108		33.2994	0.02731		33.2994	0.04886		33.2994	0.03884
38.28	0.00106		33.3164	0.02697		33.3164	0.04794		33.3164	0.03843
38.3	0.00109		33.3334	0.0269		33.3334	0.04714		33.3334	0.03812
38.32	0.00118		33.3504	0.02676		33.3504	0.04791		33.3504	0.03833
38.34	0.00134		33.3674	0.02648		33.3674	0.04543		33.3674	0.03821
38.36	0.00155		33.3844	0.02676		33.3844	0.04527		33.3844	0.03798
38.38	0.00185		33.4014	0.02682		33.4014	0.04624		33.4014	0.03815
38.4	0.00227		33.4184	0.02632		33.4184	0.0465		33.4184	0.03854
38.42	0.00285		33.4354	0.02604		33.4354	0.04637		33.4354	0.03825
38.44	0.00372		33.4524	0.0262		33.4524	0.04619		33.4524	0.03778
38.46	0.0051		33.4694	0.02656		33.4694	0.04709		33.4694	0.03806
38.48	0.00741		33.4864	0.0264		33.4864	0.04614		33.4864	0.0381
38.5	0.01129		33.5034	0.02613		33.5034	0.04586		33.5034	0.03834
38.52	0.01741		33.5204	0.0269		33.5204	0.04624		33.5204	0.03818
38.54	0.02558		33.5374	0.02647		33.5374	0.04677		33.5374	0.03825
38.56	0.03229		33.5544	0.02629		33.5544	0.04486		33.5544	0.03785
38.58	0.03112		33.5714	0.02589		33.5714	0.04474		33.5714	0.03724
38.6	0.02341		33.5884	0.02674		33.5884	0.0461		33.5884	0.03791
38.62	0.01562		33.6054	0.02561		33.6054	0.04573		33.6054	0.03797
38.64	0.01011		33.6224	0.02621		33.6224	0.0457		33.6224	0.03769
38.66	0.00669		33.6394	0.02673		33.6394	0.04576		33.6394	0.03768
38.68	0.00467		33.6564	0.02611		33.6564	0.04579		33.6564	0.03769
38.7	0.00344		33.6734	0.02628		33.6734	0.0463		33.6734	0.03814
38.72	0.00266		33.6904	0.02577		33.6904	0.04538		33.6904	0.0378
38.74	0.00212		33.7074	0.02604		33.7074	0.04573		33.7074	0.03699
38.76	0.00173		33.7244	0.02669		33.7244	0.04477		33.7244	0.03745
38.78	0.00143		33.7414	0.02576		33.7414	0.0462		33.7414	0.03748
38.8	0.00121		33.7584	0.02639		33.7584	0.04736		33.7584	0.03752
38.82	0.00103		33.7754	0.0267		33.7754	0.04681		33.7754	0.03726
38.84	0.000891449		33.7924	0.02643		33.7924	0.04546		33.7924	0.03776
38.86	0.000777482		33.8094	0.02631		33.8094	0.04605		33.8094	0.03823
38.88	0.000681609		33.8264	0.02558		33.8264	0.04709		33.8264	0.03841
38.9	0.000603969		33.8434	0.02581		33.8434	0.04608		33.8434	0.03762
38.92	0.000538806		33.8604	0.0257		33.8604	0.0453		33.8604	0.03796
38.94	0.000483598		33.8774	0.02599		33.8774	0.04545		33.8774	0.03827
38.96	0.000436424		33.8944	0.02589		33.8944	0.0463		33.8944	0.03825
38.98	0.000419091		33.9114	0.02592		33.9114	0.04635		33.9114	0.03765
39	0.000442416		33.9284	0.02627		33.9284	0.04549		33.9284	0.03726
39.02	0.000413971		33.9454	0.02583		33.9454	0.04652		33.9454	0.03759
39.04	0.000389381		33.9624	0.02575		33.9624	0.04615		33.9624	0.0382
39.06	0.000368065		33.9794	0.02577		33.9794	0.04568		33.9794	0.03785
39.08	0.000349553		33.9964	0.02629		33.9964	0.04532		33.9964	0.03746
39.1	0.000333459		34.0134	0.02609		34.0134	0.045		34.0134	0.03793
39.12	0.000319468		34.0304	0.02627		34.0304	0.04595		34.0304	0.03742
39.14	0.00030732		34.0474	0.02636		34.0474	0.04534		34.0474	0.03686
39.16	0.000296799		34.0644	0.02625		34.0644	0.04512		34.0644	0.03694
39.18	0.000287723		34.0814	0.02567		34.0814	0.0465		34.0814	0.03717
39.2	0.000279943		34.0984	0.02633		34.0984	0.04613		34.0984	0.03695
39.22	0.000273334		34.1154	0.02667		34.1154	0.04567		34.1154	0.03705
39.24	0.000267788		34.1324	0.02609		34.1324	0.04505		34.1324	0.03725
39.26	0.000263219		34.1494	0.02633		34.1494	0.04513		34.1494	0.0373
39.28	0.000259553		34.1664	0.02622		34.1664	0.046		34.1664	0.03754
39.3	0.00026918		34.1834	0.02579		34.1834	0.0461		34.1834	0.03755
39.32	0.0002675		34.2004	0.02557		34.2004	0.04622		34.2004	0.03767
39.34	0.000266588		34.2174	0.02554		34.2174	0.04637		34.2174	0.03788
39.36	0.000266413		34.2344	0.02542		34.2344	0.04674		34.2344	0.03776
39.38	0.00026695		34.2514	0.02587		34.2514	0.04581		34.2514	0.03743
39.4	0.000268186		34.2684	0.02622		34.2684	0.046		34.2684	0.03735
39.42	0.00027011		34.2854	0.02621		34.2854	0.04579		34.2854	0.03734
39.44	0.00027272		34.3024	0.02609		34.3024	0.04527		34.3024	0.03744
39.46	0.000276018		34.3194	0.02599		34.3194	0.04627		34.3194	0.03815
39.48	0.000280014		34.3364	0.02613		34.3364	0.04606		34.3364	0.0388
39.5	0.000284723		34.3534	0.02627		34.3534	0.04647		34.3534	0.03788
39.52	0.000290166		34.3704	0.02642		34.3704	0.04714		34.3704	0.03765
39.54	0.000296371		34.3874	0.0267		34.3874	0.04572		34.3874	0.03825
39.56	0.000303373		34.4044	0.02666		34.4044	0.04581		34.4044	0.03884
39.58	0.000311212		34.4214	0.02678		34.4214	0.04635		34.4214	0.03825
39.6	0.000319939		34.4384	0.02723		34.4384	0.04706		34.4384	0.03852
39.62	0.000329611		34.4554	0.0272		34.4554	0.04672		34.4554	0.03917
39.64	0.000340296		34.4724	0.02731		34.4724	0.04733		34.4724	0.03958
39.66	0.000352073		34.4894	0.0277		34.4894	0.04709		34.4894	0.03921
39.68	0.000365031		34.5064	0.02741		34.5064	0.04862		34.5064	0.03928
39.7	0.000378833		34.5234	0.02805		34.5234	0.04914		34.5234	0.04038
39.72	0.000394496		34.5404	0.02838		34.5404	0.04968		34.5404	0.0408
39.74	0.000411702		34.5574	0.02871		34.5574	0.05123		34.5574	0.04139
39.76	0.000430615		34.5744	0.0289		34.5744	0.05216		34.5744	0.04264
39.78	0.000451418		34.5914	0.02917		34.5914	0.05214		34.5914	0.04364
39.8	0.000474325		34.6084	0.02988		34.6084	0.05295		34.6084	0.04431
39.82	0.000499586		34.6254	0.03064		34.6254	0.05565		34.6254	0.04612
39.84	0.000527492		34.6424	0.03149		34.6424	0.05757		34.6424	0.04677
39.86	0.000558383		34.6594	0.03309		34.6594	0.05634		34.6594	0.04746
39.88	0.00059266		34.6764	0.0338		34.6764	0.05921		34.6764	0.04802
39.9	0.000630796		34.6934	0.03398		34.6934	0.06074		34.6934	0.04831
39.92	0.000673355		34.7104	0.03405		34.7104	0.06075		34.7104	0.04878
39.94	0.000721008		34.7274	0.03361		34.7274	0.06111		34.7274	0.04897
39.96	0.000774565		34.7444	0.03443		34.7444	0.06038		34.7444	0.04831
39.98	0.000835004		34.7614	0.03344		34.7614	0.0582		34.7614	0.04795
40	0.000903519		34.7784	0.03312		34.7784	0.05752		34.7784	0.04567
40.02	0.00098158		34.7954	0.03195		34.7954	0.05648		34.7954	0.04539
40.04	0.00104		34.8124	0.03239		34.8124	0.05514		34.8124	0.04415
40.06	0.00114		34.8294	0.03152		34.8294	0.054		34.8294	0.0429
40.08	0.00126		34.8464	0.02993		34.8464	0.05228		34.8464	0.04184
40.1	0.0014		34.8634	0.02857		34.8634	0.05052		34.8634	0.04049
40.12	0.00157		34.8804	0.02828		34.8804	0.05022		34.8804	0.03983
40.14	0.00177		34.8974	0.02744		34.8974	0.04997		34.8974	0.03909
40.16	0.002		34.9144	0.02709		34.9144	0.04849		34.9144	0.03935
40.18	0.00229		34.9314	0.02724		34.9314	0.0486		34.9314	0.03969
40.2	0.00265		34.9484	0.02681		34.9484	0.04757		34.9484	0.03927
40.22	0.00309		34.9654	0.02593		34.9654	0.0476		34.9654	0.03824
40.24	0.00366		34.9824	0.02617		34.9824	0.04747		34.9824	0.03827
40.26	0.0044		34.9994	0.02632		34.9994	0.04734		34.9994	0.03834
40.28	0.00539		35.0164	0.02575		35.0164	0.04727		35.0164	0.03849
40.3	0.00678		35.0334	0.02586		35.0334	0.04826		35.0334	0.03829
40.32	0.00884		35.0504	0.02626		35.0504	0.04799		35.0504	0.03751
40.34	0.01206		35.0674	0.02611		35.0674	0.04644		35.0674	0.03773
40.36	0.01729		35.0844	0.02558		35.0844	0.04614		35.0844	0.03756
40.38	0.02569		35.1014	0.0262		35.1014	0.04582		35.1014	0.03765
40.4	0.03813		35.1184	0.02611		35.1184	0.04675		35.1184	0.03752
40.42	0.05313		35.1354	0.02571		35.1354	0.0469		35.1354	0.03737
40.44	0.06641		35.1524	0.02601		35.1524	0.04656		35.1524	0.03771
40.46	0.07461		35.1694	0.02622		35.1694	0.04609		35.1694	0.0377
40.48	0.07023		35.1864	0.02606		35.1864	0.0459		35.1864	0.03767
40.5	0.05354		35.2034	0.02602		35.2034	0.04597		35.2034	0.03815
40.52	0.03633		35.2204	0.02593		35.2204	0.0462		35.2204	0.03804
40.54	0.02405		35.2374	0.02579		35.2374	0.046		35.2374	0.03778
40.56	0.0164		35.2544	0.02578		35.2544	0.04614		35.2544	0.03815
40.58	0.01191		35.2714	0.02616		35.2714	0.04619		35.2714	0.03789
40.6	0.0093		35.2884	0.02614		35.2884	0.04606		35.2884	0.03801
40.62	0.00782		35.3054	0.02567		35.3054	0.04563		35.3054	0.03876
40.64	0.00714		35.3224	0.02583		35.3224	0.04635		35.3224	0.03812
40.66	0.0072		35.3394	0.02574		35.3394	0.04577		35.3394	0.03803
40.68	0.00814		35.3564	0.02562		35.3564	0.04719		35.3564	0.03813
40.7	0.01012		35.3734	0.02576		35.3734	0.04657		35.3734	0.03804
40.72	0.01288		35.3904	0.02573		35.3904	0.04688		35.3904	0.03785
40.74	0.01468		35.4074	0.02596		35.4074	0.04748		35.4074	0.03879
40.76	0.0133		35.4244	0.02637		35.4244	0.04687		35.4244	0.03865
40.78	0.00996		35.4414	0.0266		35.4414	0.04748		35.4414	0.0392
40.8	0.00695		35.4584	0.02623		35.4584	0.0474		35.4584	0.03908
40.82	0.00487		35.4754	0.02585		35.4754	0.04766		35.4754	0.03912
40.84	0.00355		35.4924	0.02665		35.4924	0.04897		35.4924	0.03966
40.86	0.00274		35.5094	0.02695		35.5094	0.04828		35.5094	0.03941
40.88	0.00222		35.5264	0.02702		35.5264	0.05023		35.5264	0.03985
40.9	0.00185		35.5434	0.02757		35.5434	0.04979		35.5434	0.04049
40.92	0.00159		35.5604	0.02756		35.5604	0.0507		35.5604	0.0408
40.94	0.00138		35.5774	0.02757		35.5774	0.05171		35.5774	0.04157
40.96	0.00122		35.5944	0.02856		35.5944	0.05244		35.5944	0.04217
40.98	0.00108		35.6114	0.02915		35.6114	0.05214		35.6114	0.04317
41	0.000972049		35.6284	0.03007		35.6284	0.0531		35.6284	0.04485
41.02	0.000879448		35.6454	0.03074		35.6454	0.05529		35.6454	0.04553
41.04	0.000800665		35.6624	0.0308		35.6624	0.05731		35.6624	0.04654
41.06	0.000732898		35.6794	0.03243		35.6794	0.05842		35.6794	0.04792
41.08	0.000674053		35.6964	0.03318		35.6964	0.06085		35.6964	0.05058
41.1	0.000634765		35.7134	0.03559		35.7134	0.06365		35.7134	0.05254
41.12	0.000589667		35.7304	0.03637		35.7304	0.06541		35.7304	0.05365
41.14	0.00054969		35.7474	0.03716		35.7474	0.06942		35.7474	0.05559
41.16	0.000514055		35.7644	0.03984		35.7644	0.07156		35.7644	0.05739
41.18	0.000482133		35.7814	0.03978		35.7814	0.07343		35.7814	0.05888
41.2	0.000453411		35.7984	0.04091		35.7984	0.07608		35.7984	0.05971
41.22	0.000427465		35.8154	0.04154		35.8154	0.07604		35.8154	0.06097
41.24	0.000403944		35.8324	0.0423		35.8324	0.0759		35.8324	0.06054
41.26	0.000382552		35.8494	0.04204		35.8494	0.07505		35.8494	0.05866
41.28	0.000363041		35.8664	0.04194		35.8664	0.07253		35.8664	0.05776
41.3	0.000345199		35.8834	0.03955		35.8834	0.07055		35.8834	0.05579
41.32	0.000328846		35.9004	0.03879		35.9004	0.06805		35.9004	0.05327
41.34	0.000313825		35.9174	0.03777		35.9174	0.06455		35.9174	0.05136
41.36	0.000300004		35.9344	0.03571		35.9344	0.06283		35.9344	0.04992
41.38	0.000287266		35.9514	0.03463		35.9514	0.0612		35.9514	0.04712
41.4	0.00027551		35.9684	0.03319		35.9684	0.05945		35.9684	0.04619
41.42	0.000264648		35.9854	0.03173		35.9854	0.0569		35.9854	0.04477
41.44	0.000254602		36.0024	0.03064		36.0024	0.05504		36.0024	0.04433
41.46	0.000245305		36.0194	0.02959		36.0194	0.05461		36.0194	0.04381
41.48	0.000236697		36.0364	0.02903		36.0364	0.05287		36.0364	0.04235
41.5	0.000228726		36.0534	0.028		36.0534	0.0523		36.0534	0.04132
41.52	0.000221345		36.0704	0.02708		36.0704	0.05203		36.0704	0.04151
41.54	0.000214515		36.0874	0.02742		36.0874	0.05064		36.0874	0.04137
41.56	0.000208199		36.1044	0.02725		36.1044	0.04964		36.1044	0.04084
41.58	0.000202365		36.1214	0.02668		36.1214	0.04968		36.1214	0.0414
41.6	0.000196988		36.1384	0.02702		36.1384	0.04883		36.1384	0.0408
41.62	0.000192043		36.1554	0.02717		36.1554	0.04995		36.1554	0.04069
41.64	0.00018751		36.1724	0.02699		36.1724	0.0492		36.1724	0.04051
41.66	0.000183371		36.1894	0.02747		36.1894	0.04989		36.1894	0.04031
41.68	0.000179613		36.2064	0.02769		36.2064	0.04947		36.2064	0.04101
41.7	0.000176225		36.2234	0.02821		36.2234	0.04943		36.2234	0.0418
41.72	0.000173196		36.2404	0.0287		36.2404	0.05076		36.2404	0.04238
41.74	0.000170523		36.2574	0.02889		36.2574	0.05151		36.2574	0.04251
41.76	0.000168201		36.2744	0.02945		36.2744	0.0527		36.2744	0.0433
41.78	0.00016623		36.2914	0.03034		36.2914	0.05445		36.2914	0.04449
41.8	0.000164613		36.3084	0.03117		36.3084	0.05621		36.3084	0.04572
41.82	0.000163355		36.3254	0.03247		36.3254	0.05355		36.3254	0.04579
41.84	0.000162466		36.3424	0.03271		36.3424	0.05208		36.3424	0.04467
41.86	0.000161959		36.3594	0.03204		36.3594	0.05112		36.3594	0.0435
41.88	0.000161849		36.3764	0.03118		36.3764	0.05116		36.3764	0.04359
41.9	0.000139749		36.3934	0.03074		36.3934	0.05188		36.3934	0.04242
41.92	0.000141101		36.4104	0.03086		36.4104	0.05115		36.4104	0.04173
41.94	0.000142909		36.4274	0.02972		36.4274	0.04915		36.4274	0.04145
41.96	8.8681e-05		36.4444	0.02879		36.4444	0.04757		36.4444	0.04066
41.98	9.30218e-05		36.4614	0.02789		36.4614	0.04759		36.4614	0.03877
42	9.79124e-05		36.4784	0.02715		36.4784	0.0474		36.4784	0.03819
42.02	0.000103428		36.4954	0.02609		36.4954	0.04712		36.4954	0.03893
42.04	0.000109659		36.5124	0.02613		36.5124	0.04573		36.5124	0.0383
42.06	0.000116713		36.5294	0.02602		36.5294	0.0455		36.5294	0.03687
42.08	0.000124722		36.5464	0.02539		36.5464	0.04577		36.5464	0.0379
42.1	0.000133845		36.5634	0.02475		36.5634	0.04576		36.5634	0.03661
42.12	0.000144277		36.5804	0.02505		36.5804	0.04582		36.5804	0.03723
42.14	0.00015626		36.5974	0.02505		36.5974	0.04563		36.5974	0.03757
42.16	0.000170094		36.6144	0.02536		36.6144	0.04507		36.6144	0.03703
42.18	0.00018616		36.6314	0.02473		36.6314	0.04551		36.6314	0.03684
42.2	0.000204937		36.6484	0.02549		36.6484	0.04625		36.6484	0.03716
42.22	0.000215144		36.6654	0.02506		36.6654	0.046		36.6654	0.03749
42.24	0.000241707		36.6824	0.02489		36.6824	0.04662		36.6824	0.03823
42.26	0.000273463		36.6994	0.02515		36.6994	0.04639		36.6994	0.0383
42.28	0.000311842		36.7164	0.02502		36.7164	0.04681		36.7164	0.03769
42.3	0.000358798		36.7334	0.02599		36.7334	0.04759		36.7334	0.0381
42.32	0.000417048		36.7504	0.02604		36.7504	0.04678		36.7504	0.03796
42.34	0.000490459		36.7674	0.02559		36.7674	0.04778		36.7674	0.0393
42.36	0.000584675		36.7844	0.0259		36.7844	0.0492		36.7844	0.04032
42.38	0.000709221		36.8014	0.02653		36.8014	0.05139		36.8014	0.0405
42.4	0.000875787		36.8184	0.02729		36.8184	0.05255		36.8184	0.04162
42.42	0.00111		36.8354	0.02792		36.8354	0.05192		36.8354	0.04309
42.44	0.00146		36.8524	0.02898		36.8524	0.05363		36.8524	0.04321
42.46	0.00201		36.8694	0.03008		36.8694	0.0555		36.8694	0.04576
42.48	0.00293		36.8864	0.03142		36.8864	0.05769		36.8864	0.0475
42.5	0.00448		36.9034	0.03242		36.9034	0.05928		36.9034	0.04948
42.52	0.00691		36.9204	0.03376		36.9204	0.0602		36.9204	0.0496
42.54	0.01009		36.9374	0.0341		36.9374	0.06211		36.9374	0.04919
42.56	0.01257		36.9544	0.03473		36.9544	0.06212		36.9544	0.04977
42.58	0.0119		36.9714	0.03379		36.9714	0.06109		36.9714	0.0491
42.6	0.00885		36.9884	0.03327		36.9884	0.06141		36.9884	0.048
42.62	0.00588		37.0054	0.03254		37.0054	0.06045		37.0054	0.04697
42.64	0.00381		37.0224	0.03239		37.0224	0.05802		37.0224	0.04666
42.66	0.00253		37.0394	0.03131		37.0394	0.05733		37.0394	0.04556
42.68	0.00177		37.0564	0.03014		37.0564	0.05568		37.0564	0.04432
42.7	0.00131		37.0734	0.02932		37.0734	0.05378		37.0734	0.04275
42.72	0.00101		37.0904	0.02837		37.0904	0.05131		37.0904	0.0413
42.74	0.000807619		37.1074	0.02733		37.1074	0.05044		37.1074	0.03993
42.76	0.000659411		37.1244	0.02664		37.1244	0.04936		37.1244	0.03933
42.78	0.000548227		37.1414	0.0259		37.1414	0.04847		37.1414	0.03956
42.8	0.000462728		37.1584	0.02599		37.1584	0.04827		37.1584	0.03916
42.82	0.000395651		37.1754	0.02588		37.1754	0.04754		37.1754	0.03832
42.84	0.000342117		37.1924	0.02521		37.1924	0.04645		37.1924	0.0382
42.86	0.00029875		37.2094	0.02517		37.2094	0.04773		37.2094	0.03839
42.88	0.000263157		37.2264	0.02518		37.2264	0.04681		37.2264	0.039
42.9	0.000233603		37.2434	0.02538		37.2434	0.04695		37.2434	0.03906
42.92	0.00020881		37.2604	0.02559		37.2604	0.04813		37.2604	0.03901
42.94	0.000187821		37.2774	0.02551		37.2774	0.04989		37.2774	0.0393
42.96	0.000169906		37.2944	0.02554		37.2944	0.0502		37.2944	0.03954
42.98	0.000154501		37.3114	0.02574		37.3114	0.05006		37.3114	0.0405
43	0.000141169		37.3284	0.02575		37.3284	0.05066		37.3284	0.04146
43.02	0.000129561		37.3454	0.02632		37.3454	0.0531		37.3454	0.04241
43.04	0.000119401		37.3624	0.0272		37.3624	0.0526		37.3624	0.04248
43.06	0.000110467		37.3794	0.02771		37.3794	0.04977		37.3794	0.04234
43.08	0.000102577		37.3964	0.02851		37.3964	0.05099		37.3964	0.04221
43.1	9.56139e-05		37.4134	0.02842		37.4134	0.05223		37.4134	0.04283
43.12	8.93991e-05		37.4304	0.02864		37.4304	0.05221		37.4304	0.04329
43.14	8.38603e-05		37.4474	0.02948		37.4474	0.05305		37.4474	0.04331
43.16	7.89142e-05		37.4644	0.0293		37.4644	0.05036		37.4644	0.04389
43.18	7.44914e-05		37.4814	0.029		37.4814	0.05242		37.4814	0.04243
43.2	7.05343e-05		37.4984	0.02931		37.4984	0.05101		37.4984	0.04149
43.22	6.69947e-05		37.5154	0.02881		37.5154	0.05296		37.5154	0.04165
43.24	6.38327e-05		37.5324	0.0282		37.5324	0.04936		37.5324	0.0409
43.26	6.10155e-05		37.5494	0.02746		37.5494	0.05153		37.5494	0.04043
43.28	5.85165e-05		37.5664	0.02645		37.5664	0.04933		37.5664	0.03957
43.3	5.63148e-05		37.5834	0.02663		37.5834	0.04908		37.5834	0.03897
43.32	5.43947e-05		37.6004	0.02683		37.6004	0.04873		37.6004	0.03864
43.34	5.27456e-05		37.6174	0.0263		37.6174	0.04781		37.6174	0.03785
43.36	5.1362e-05		37.6344	0.02511		37.6344	0.04653		37.6344	0.03735
43.38	5.02439e-05		37.6514	0.02548		37.6514	0.04624		37.6514	0.03814
43.4	4.93972e-05		37.6684	0.02493		37.6684	0.04658		37.6684	0.0385
43.42	4.88347e-05		37.6854	0.02415		37.6854	0.04594		37.6854	0.03755
43.44	4.85773e-05		37.7024	0.02513		37.7024	0.04598		37.7024	0.03806
43.46	4.86564e-05		37.7194	0.0252		37.7194	0.04582		37.7194	0.03807
43.48	4.91166e-05		37.7364	0.02492		37.7364	0.04699		37.7364	0.039
43.5	5.00203e-05		37.7534	0.02454		37.7534	0.04749		37.7534	0.03838
43.52	5.14537e-05		37.7704	0.02518		37.7704	0.04804		37.7704	0.03909
43.54	5.35368e-05		37.7874	0.0256		37.7874	0.04882		37.7874	0.0403
43.56	5.64377e-05		37.8044	0.02685		37.8044	0.04986		37.8044	0.04044
43.58	6.03953e-05		37.8214	0.02626		37.8214	0.05017		37.8214	0.04004
43.6	6.57557e-05		37.8384	0.02681		37.8384	0.05087		37.8384	0.04144
43.62	7.30331e-05		37.8554	0.02705		37.8554	0.05139		37.8554	0.04085
43.64	8.30229e-05		37.8724	0.02712		37.8724	0.05098		37.8724	0.04124
43.66	9.70431e-05		37.8894	0.02657		37.8894	0.05077		37.8894	0.04062
43.68	0.000117509		37.9064	0.02688		37.9064	0.05099		37.9064	0.04105
43.7	0.000149206		37.9234	0.0268		37.9234	0.05127		37.9234	0.04188
43.72	0.000201461		37.9404	0.02667		37.9404	0.05145		37.9404	0.04214
43.74	0.000290164		37.9574	0.02722		37.9574	0.05195		37.9574	0.04253
43.76	0.000436376		37.9744	0.02689		37.9744	0.05233		37.9744	0.04232
43.78	0.000654171		37.9914	0.02726		37.9914	0.05206		37.9914	0.0428
43.8	0.000903458		38.0084	0.02739		38.0084	0.05257		38.0084	0.0428
43.82	0.00101		38.0254	0.0279		38.0254	0.05311		38.0254	0.04321
43.84	0.000860965		38.0424	0.02858		38.0424	0.05415		38.0424	0.04511
43.86	0.000607861		38.0594	0.02973		38.0594	0.05695		38.0594	0.04672
43.88	0.000401599		38.0764	0.0311		38.0764	0.05941		38.0764	0.04811
43.9	0.000266218		38.0934	0.03232		38.0934	0.06036		38.0934	0.04958
43.92	0.00018446		38.1104	0.03276		38.1104	0.06266		38.1104	0.05006
43.94	0.000135768		38.1274	0.03254		38.1274	0.06342		38.1274	0.04906
43.96	0.000105489		38.1444	0.03206		38.1444	0.06121		38.1444	0.04758
43.98	8.52929e-05		38.1614	0.03141		38.1614	0.05998		38.1614	0.04601
44	7.09542e-05		38.1784	0.03024		38.1784	0.05595		38.1784	0.04463
44.02	6.03195e-05		38.1954	0.02941		38.1954	0.05524		38.1954	0.04393
44.04	4.00808e-05		38.2124	0.0292		38.2124	0.05611		38.2124	0.04321
44.06	3.40399e-05		38.2294	0.02846		38.2294	0.05399		38.2294	0.04222
44.08	2.92713e-05		38.2464	0.02754		38.2464	0.05102		38.2464	0.04109
44.1	2.54476e-05		38.2634	0.02649		38.2634	0.04964		38.2634	0.04029
44.12	2.23396e-05		38.2804	0.02565		38.2804	0.04774		38.2804	0.03858
44.14	1.9784e-05		38.2974	0.02526		38.2974	0.04665		38.2974	0.03793
44.16	1.76619e-05		38.3144	0.02465		38.3144	0.04581		38.3144	0.0375
44.18	1.58856e-05		38.3314	0.02465		38.3314	0.04515		38.3314	0.03703
44.2	1.43893e-05		38.3484	0.02489		38.3484	0.04488		38.3484	0.03724
44.22	1.31237e-05		38.3654	0.02419		38.3654	0.04509		38.3654	0.03665
44.24	1.20516e-05		38.3824	0.02359		38.3824	0.0445		38.3824	0.03662
44.26	1.11451e-05		38.3994	0.02315		38.3994	0.04566		38.3994	0.03671
44.28	1.03842e-05		38.4164	0.0235		38.4164	0.04573		38.4164	0.03702
44.3	9.75595e-06		38.4334	0.02365		38.4334	0.0458		38.4334	0.03655
44.32	9.26144e-06		38.4504	0.0238		38.4504	0.04554		38.4504	0.03734
44.34	8.88709e-06		38.4674	0.0238		38.4674	0.04589		38.4674	0.03773
44.36	8.65156e-06		38.4844	0.02374		38.4844	0.04632		38.4844	0.0371
44.38	8.58239e-06		38.5014	0.02389		38.5014	0.04869		38.5014	0.03767
44.4	8.7385e-06		38.5184	0.02376		38.5184	0.04974		38.5184	0.03876
44.42	9.24488e-06		38.5354	0.02418		38.5354	0.05054		38.5354	0.04056
44.44	1.03528e-05		38.5524	0.02502		38.5524	0.05321		38.5524	0.04192
44.46	1.24982e-05		38.5694	0.02671		38.5694	0.05547		38.5694	0.04463
44.48	1.62703e-05		38.5864	0.02738		38.5864	0.06005		38.5864	0.04748
44.5	2.20894e-05		38.6034	0.02935		38.6034	0.06014		38.6034	0.04937
44.52	2.89416e-05		38.6204	0.03138		38.6204	0.05657		38.6204	0.04776
44.54	3.21457e-05		38.6374	0.03134		38.6374	0.05327		38.6374	0.0446
44.56	2.79206e-05		38.6544	0.02992		38.6544	0.05152		38.6544	0.04253
44.58	2.05918e-05		38.6714	0.02824		38.6714	0.05238		38.6714	0.04174
44.6	1.45051e-05		38.6884	0.02705		38.6884	0.05259		38.6884	0.04186
44.62	1.04432e-05		38.7054	0.02653		38.7054	0.05158		38.7054	0.04317
44.64	7.93625e-06		38.7224	0.02647		38.7224	0.04839		38.7224	0.04174
44.66	6.3976e-06		38.7394	0.02679		38.7394	0.04755		38.7394	0.03929
44.68	5.40322e-06		38.7564	0.02582		38.7564	0.04648		38.7564	0.03762
44.7	4.70989e-06		38.7734	0.02462		38.7734	0.04465		38.7734	0.03659
44.72	4.19359e-06		38.7904	0.02367		38.7904	0.04445		38.7904	0.03628
44.74	3.79099e-06		38.8074	0.02319		38.8074	0.04441		38.8074	0.03617
44.76	3.46674e-06		38.8244	0.02264		38.8244	0.0435		38.8244	0.03623
44.78	3.19905e-06		38.8414	0.02259		38.8414	0.04408		38.8414	0.03626
44.8	2.97354e-06		38.8584	0.02312		38.8584	0.0443		38.8584	0.03584
44.82	2.78032e-06		38.8754	0.02277		38.8754	0.04328		38.8754	0.03575
44.84	2.61239e-06		38.8924	0.02237		38.8924	0.04414		38.8924	0.03579
44.86	2.46469e-06		38.9094	0.02265		38.9094	0.04462		38.9094	0.03567
44.88	2.33345e-06		38.9264	0.02248		38.9264	0.04374		38.9264	0.03591
[truncated: 256 more rows]

## Sheet: Figure 3c
SIFSIX-3-Fe
Simulated			1 kGy			3 kGy			10 kGy
2-Theta	Normalized Intensity		2-Theta	Normalized Intensity		2-Theta	Normalized Intensity		2-Theta	Intensity
degree	a.u.		degree	a.u.		degree	a.u.		degree	a.u.
5.01136	0.01777		5.01136	0.03089		5.01136	0.1966		5.01136	0.18358
5.02836	0.01774		5.02836	0.03026		5.02836	0.20172		5.02836	0.17433
5.04536	0.01772		5.04536	0.02998		5.04536	0.20464		5.04536	0.18307
5.06236	0.0177		5.06236	0.0309		5.06236	0.20373		5.06236	0.18735
5.07936	0.01767		5.07936	0.03045		5.07936	0.207		5.07936	0.18151
5.09636	0.01765		5.09636	0.03003		5.09636	0.20234		5.09636	0.19263
5.11336	0.01763		5.11336	0.03067		5.11336	0.19988		5.11336	0.18909
5.13036	0.0176		5.13036	0.03154		5.13036	0.20336		5.13036	0.18771
5.14736	0.01758		5.14736	0.02912		5.14736	0.20566		5.14736	0.18256
5.16436	0.01756		5.16436	0.02906		5.16436	0.20395		5.16436	0.18271
5.18136	0.01753		5.18136	0.03109		5.18136	0.19838		5.18136	0.1842
5.19836	0.01751		5.19836	0.03015		5.19836	0.19857		5.19836	0.1847
5.21536	0.01749		5.21536	0.03016		5.21536	0.20078		5.21536	0.18143
5.23236	0.01747		5.23236	0.03008		5.23236	0.2024		5.23236	0.1833
5.24936	0.01744		5.24936	0.03079		5.24936	0.20389		5.24936	0.18818
5.26636	0.01742		5.26636	0.02929		5.26636	0.20532		5.26636	0.18407
5.28336	0.0174		5.28336	0.03019		5.28336	0.20813		5.28336	0.1854
5.30036	0.01737		5.30036	0.03031		5.30036	0.20568		5.30036	0.17828
5.31736	0.01735		5.31736	0.03023		5.31736	0.20497		5.31736	0.17913
5.33436	0.01733		5.33436	0.03038		5.33436	0.2098		5.33436	0.18431
5.35136	0.0173		5.35136	0.03028		5.35136	0.20779		5.35136	0.1863
5.36836	0.01728		5.36836	0.02987		5.36836	0.20327		5.36836	0.18601
5.38536	0.01726		5.38536	0.03042		5.38536	0.20357		5.38536	0.18841
5.40236	0.01723		5.40236	0.03054		5.40236	0.20501		5.40236	0.18752
5.41936	0.01721		5.41936	0.03027		5.41936	0.2064		5.41936	0.17959
5.43636	0.01719		5.43636	0.0291		5.43636	0.20424		5.43636	0.17818
5.45336	0.01716		5.45336	0.02838		5.45336	0.19958		5.45336	0.18257
5.47036	0.01714		5.47036	0.02866		5.47036	0.19827		5.47036	0.18564
5.48736	0.01712		5.48736	0.02955		5.48736	0.19939		5.48736	0.18324
5.50436	0.01709		5.50436	0.02996		5.50436	0.19856		5.50436	0.18421
5.52136	0.01707		5.52136	0.02944		5.52136	0.19693		5.52136	0.18462
5.53836	0.01705		5.53836	0.02873		5.53836	0.19942		5.53836	0.18087
5.55536	0.01703		5.55536	0.02903		5.55536	0.20036		5.55536	0.18337
5.57236	0.017		5.57236	0.02864		5.57236	0.20282		5.57236	0.18447
5.58936	0.01698		5.58936	0.0288		5.58936	0.2048		5.58936	0.18798
5.60636	0.01696		5.60636	0.02964		5.60636	0.20215		5.60636	0.18653
5.62336	0.01693		5.62336	0.0301		5.62336	0.20076		5.62336	0.1865
5.64036	0.01691		5.64036	0.03015		5.64036	0.20224		5.64036	0.18059
5.65736	0.01689		5.65736	0.02993		5.65736	0.20891		5.65736	0.17748
5.67436	0.01686		5.67436	0.02955		5.67436	0.21086		5.67436	0.18224
5.69136	0.01684		5.69136	0.02968		5.69136	0.20846		5.69136	0.17967
5.70836	0.01682		5.70836	0.0296		5.70836	0.20557		5.70836	0.18293
5.72536	0.01679		5.72536	0.02924		5.72536	0.20095		5.72536	0.18531
5.74236	0.01677		5.74236	0.02943		5.74236	0.19647		5.74236	0.18026
5.75936	0.01675		5.75936	0.03058		5.75936	0.19201		5.75936	0.18388
5.77636	0.01672		5.77636	0.03126		5.77636	0.1938		5.77636	0.18239
5.79336	0.0167		5.79336	0.03119		5.79336	0.19681		5.79336	0.18199
5.81036	0.01668		5.81036	0.03123		5.81036	0.19855		5.81036	0.1855
5.82736	0.01666		5.82736	0.03059		5.82736	0.20446		5.82736	0.18493
5.84436	0.01663		5.84436	0.03166		5.84436	0.20423		5.84436	0.18016
5.86136	0.01661		5.86136	0.03261		5.86136	0.20399		5.86136	0.18779
5.87836	0.01659		5.87836	0.03139		5.87836	0.20452		5.87836	0.18342
5.89536	0.01656		5.89536	0.03068		5.89536	0.20463		5.89536	0.17614
5.91236	0.01654		5.91236	0.0309		5.91236	0.20042		5.91236	0.18158
5.92936	0.01652		5.92936	0.03207		5.92936	0.19642		5.92936	0.17855
5.94636	0.01649		5.94636	0.03173		5.94636	0.19527		5.94636	0.1819
5.96336	0.01647		5.96336	0.03201		5.96336	0.19554		5.96336	0.18354
5.98036	0.01645		5.98036	0.03118		5.98036	0.19943		5.98036	0.17783
5.99736	0.01642		5.99736	0.0301		5.99736	0.20496		5.99736	0.1827
6.01436	0.0164		6.01436	0.03071		6.01436	0.20142		6.01436	0.17638
6.03136	0.01638		6.03136	0.03209		6.03136	0.19681		6.03136	0.17794
6.04836	0.01635		6.04836	0.03201		6.04836	0.20016		6.04836	0.17594
6.06536	0.01633		6.06536	0.03146		6.06536	0.2003		6.06536	0.17609
6.08236	0.01631		6.08236	0.03271		6.08236	0.19864		6.08236	0.17839
6.09936	0.01628		6.09936	0.03362		6.09936	0.19837		6.09936	0.1793
6.11636	0.01626		6.11636	0.033		6.11636	0.20254		6.11636	0.1808
6.13336	0.01624		6.13336	0.03348		6.13336	0.20956		6.13336	0.17823
6.15036	0.01622		6.15036	0.03333		6.15036	0.2079		6.15036	0.17616
6.16736	0.01619		6.16736	0.03382		6.16736	0.20009		6.16736	0.17655
6.18436	0.01617		6.18436	0.03339		6.18436	0.20001		6.18436	0.17335
6.20136	0.01615		6.20136	0.03362		6.20136	0.20245		6.20136	0.17042
6.21836	0.01612		6.21836	0.03408		6.21836	0.20455		6.21836	0.17881
6.23536	0.0161		6.23536	0.03412		6.23536	0.20335		6.23536	0.18091
6.25236	0.01608		6.25236	0.03365		6.25236	0.19562		6.25236	0.17656
6.26936	0.01605		6.26936	0.03453		6.26936	0.19572		6.26936	0.17286
6.28636	0.01603		6.28636	0.03583		6.28636	0.20259		6.28636	0.17578
6.30336	0.01601		6.30336	0.03378		6.30336	0.20356		6.30336	0.17546
6.32036	0.01598		6.32036	0.03432		6.32036	0.20444		6.32036	0.17315
6.33736	0.01596		6.33736	0.03466		6.33736	0.20683		6.33736	0.17427
6.35436	0.01594		6.35436	0.03459		6.35436	0.20648		6.35436	0.17667
6.37136	0.01591		6.37136	0.03497		6.37136	0.20707		6.37136	0.17218
6.38836	0.01589		6.38836	0.03543		6.38836	0.20582		6.38836	0.17159
6.40536	0.01587		6.40536	0.0345		6.40536	0.20599		6.40536	0.1746
6.42236	0.01584		6.42236	0.03379		6.42236	0.2119		6.42236	0.1743
6.43936	0.01582		6.43936	0.03548		6.43936	0.21013		6.43936	0.16956
6.45636	0.0158		6.45636	0.03622		6.45636	0.20222		6.45636	0.17149
6.47336	0.01578		6.47336	0.03566		6.47336	0.20136		6.47336	0.17448
6.49036	0.01575		6.49036	0.03654		6.49036	0.20718		6.49036	0.17055
6.50736	0.01573		6.50736	0.03705		6.50736	0.20748		6.50736	0.1729
6.52436	0.01571		6.52436	0.03645		6.52436	0.20479		6.52436	0.17403
6.54136	0.01568		6.54136	0.03641		6.54136	0.20207		6.54136	0.17033
6.55836	0.01566		6.55836	0.0365		6.55836	0.19963		6.55836	0.17135
6.57536	0.01564		6.57536	0.03654		6.57536	0.20053		6.57536	0.17454
6.59236	0.01561		6.59236	0.03642		6.59236	0.20099		6.59236	0.17523
6.60936	0.01559		6.60936	0.03603		6.60936	0.19775		6.60936	0.17152
6.62636	0.01557		6.62636	0.03527		6.62636	0.19607		6.62636	0.16969
6.64336	0.01554		6.64336	0.03458		6.64336	0.19798		6.64336	0.16775
6.66036	0.01552		6.66036	0.03539		6.66036	0.19891		6.66036	0.16636
6.67736	0.0155		6.67736	0.03581		6.67736	0.20213		6.67736	0.16778
6.69436	0.01547		6.69436	0.03614		6.69436	0.20567		6.69436	0.17234
6.71136	0.01545		6.71136	0.03691		6.71136	0.20343		6.71136	0.16703
6.72836	0.01543		6.72836	0.03642		6.72836	0.19796		6.72836	0.16702
6.74536	0.0154		6.74536	0.03609		6.74536	0.19431		6.74536	0.17102
6.76236	0.01538		6.76236	0.03596		6.76236	0.19265		6.76236	0.17073
6.77936	0.01536		6.77936	0.03651		6.77936	0.19466		6.77936	0.16987
6.79636	0.01534		6.79636	0.03754		6.79636	0.20242		6.79636	0.16819
6.81336	0.01531		6.81336	0.03781		6.81336	0.20342		6.81336	0.17588
6.83036	0.01529		6.83036	0.0385		6.83036	0.20273		6.83036	0.16973
6.84736	0.01527		6.84736	0.03781		6.84736	0.20581		6.84736	0.16529
6.86436	0.01524		6.86436	0.03671		6.86436	0.20663		6.86436	0.16522
6.88136	0.01522		6.88136	0.03643		6.88136	0.20434		6.88136	0.16416
6.89836	0.0152		6.89836	0.03706		6.89836	0.20305		6.89836	0.16986
6.91536	0.01517		6.91536	0.03785		6.91536	0.19752		6.91536	0.16782
6.93236	0.01515		6.93236	0.03847		6.93236	0.19803		6.93236	0.16439
6.94936	0.01513		6.94936	0.03859		6.94936	0.2023		6.94936	0.16451
6.96636	0.0151		6.96636	0.03841		6.96636	0.20182		6.96636	0.16361
6.98336	0.01508		6.98336	0.03773		6.98336	0.19902		6.98336	0.16625
7.00036	0.01506		7.00036	0.03803		7.00036	0.19738		7.00036	0.16502
7.01736	0.01503		7.01736	0.03813		7.01736	0.19509		7.01736	0.16553
7.03436	0.01501		7.03436	0.03803		7.03436	0.19398		7.03436	0.16638
7.05136	0.01499		7.05136	0.03778		7.05136	0.1989		7.05136	0.16867
7.06836	0.01496		7.06836	0.03802		7.06836	0.20194		7.06836	0.17165
7.08536	0.01494		7.08536	0.03742		7.08536	0.20221		7.08536	0.16489
7.10236	0.01492		7.10236	0.03812		7.10236	0.20117		7.10236	0.16933
7.11936	0.0149		7.11936	0.04005		7.11936	0.2001		7.11936	0.17035
7.13636	0.01487		7.13636	0.03889		7.13636	0.20147		7.13636	0.16726
7.15336	0.01485		7.15336	0.03797		7.15336	0.20134		7.15336	0.16356
7.17036	0.01483		7.17036	0.03806		7.17036	0.20133		7.17036	0.16121
7.18736	0.0148		7.18736	0.03926		7.18736	0.20335		7.18736	0.16806
7.20436	0.01478		7.20436	0.0388		7.20436	0.20387		7.20436	0.17031
7.22136	0.01476		7.22136	0.03934		7.22136	0.20156		7.22136	0.16819
7.23836	0.01473		7.23836	0.03966		7.23836	0.19954		7.23836	0.16242
7.25536	0.01471		7.25536	0.03959		7.25536	0.20237		7.25536	0.16223
7.27236	0.01469		7.27236	0.0385		7.27236	0.20447		7.27236	0.16517
7.28936	0.01466		7.28936	0.03963		7.28936	0.20486		7.28936	0.16198
7.30636	0.01464		7.30636	0.03999		7.30636	0.20524		7.30636	0.15783
7.32336	0.01462		7.32336	0.03928		7.32336	0.20218		7.32336	0.16568
7.34036	0.01459		7.34036	0.03953		7.34036	0.19865		7.34036	0.16656
7.35736	0.01457		7.35736	0.04005		7.35736	0.20159		7.35736	0.1609
7.37436	0.01455		7.37436	0.03989		7.37436	0.20178		7.37436	0.16412
7.39136	0.01452		7.39136	0.03975		7.39136	0.19828		7.39136	0.16298
7.40836	0.0145		7.40836	0.03999		7.40836	0.19684		7.40836	0.16421
7.42536	0.01448		7.42536	0.0398		7.42536	0.19703		7.42536	0.16692
7.44236	0.01446		7.44236	0.04027		7.44236	0.19438		7.44236	0.16396
7.45936	0.01443		7.45936	0.03942		7.45936	0.19144		7.45936	0.15962
7.47636	0.01441		7.47636	0.0389		7.47636	0.1925		7.47636	0.16013
7.49336	0.01439		7.49336	0.0393		7.49336	0.19797		7.49336	0.16294
7.51036	0.01436		7.51036	0.039		7.51036	0.1981		7.51036	0.16013
7.52736	0.01434		7.52736	0.03957		7.52736	0.19494		7.52736	0.16
7.54436	0.01432		7.54436	0.04057		7.54436	0.1992		7.54436	0.1644
7.56136	0.01429		7.56136	0.04066		7.56136	0.20158		7.56136	0.16217
7.57836	0.01427		7.57836	0.03989		7.57836	0.20247		7.57836	0.15688
7.59536	0.01425		7.59536	0.03858		7.59536	0.20371		7.59536	0.16162
7.61236	0.01422		7.61236	0.03788		7.61236	0.19983		7.61236	0.15759
7.62936	0.0142		7.62936	0.03838		7.62936	0.19265		7.62936	0.15691
7.64636	0.01418		7.64636	0.03927		7.64636	0.1925		7.64636	0.15858
7.66336	0.01416		7.66336	0.03913		7.66336	0.19559		7.66336	0.16277
7.68036	0.01414		7.68036	0.0391		7.68036	0.19975		7.68036	0.16333
7.69736	0.01412		7.69736	0.03979		7.69736	0.20313		7.69736	0.16344
7.71436	0.01409		7.71436	0.04007		7.71436	0.20341		7.71436	0.16103
7.73136	0.01407		7.73136	0.0406		7.73136	0.20077		7.73136	0.15642
7.74836	0.01405		7.74836	0.04064		7.74836	0.19994		7.74836	0.15732
7.76536	0.01403		7.76536	0.04019		7.76536	0.20493		7.76536	0.15973
7.78236	0.01401		7.78236	0.04039		7.78236	0.20701		7.78236	0.1571
7.79936	0.01399		7.79936	0.04058		7.79936	0.20391		7.79936	0.15863
7.81636	0.01397		7.81636	0.04052		7.81636	0.19872		7.81636	0.15939
7.83336	0.01395		7.83336	0.04162		7.83336	0.19568		7.83336	0.16686
7.85036	0.01392		7.85036	0.04133		7.85036	0.19323		7.85036	0.15863
7.86736	0.0139		7.86736	0.04079		7.86736	0.19433		7.86736	0.15103
7.88436	0.01388		7.88436	0.04127		7.88436	0.19432		7.88436	0.16304
7.90136	0.01386		7.90136	0.04036		7.90136	0.19576		7.90136	0.15877
7.91836	0.01384		7.91836	0.03892		7.91836	0.19745		7.91836	0.16402
7.93536	0.01382		7.93536	0.0397		7.93536	0.20119		7.93536	0.15954
7.95236	0.0138		7.95236	0.04038		7.95236	0.20371		7.95236	0.1587
7.96936	0.01378		7.96936	0.04091		7.96936	0.20024		7.96936	0.15938
7.98636	0.01375		7.98636	0.04171		7.98636	0.1931		7.98636	0.15709
8.00336	0.01373		8.00336	0.04209		8.00336	0.19406		8.00336	0.15663
8.02036	0.01371		8.02036	0.04119		8.02036	0.19626		8.02036	0.15604
8.03736	0.01369		8.03736	0.03992		8.03736	0.19604		8.03736	0.16222
8.05436	0.01367		8.05436	0.03994		8.05436	0.19459		8.05436	0.15513
8.07136	0.01365		8.07136	0.03938		8.07136	0.19459		8.07136	0.15274
8.08836	0.01363		8.08836	0.03873		8.08836	0.1977		8.08836	0.15373
8.10536	0.01361		8.10536	0.04026		8.10536	0.19969		8.10536	0.15869
8.12236	0.01359		8.12236	0.04043		8.12236	0.20082		8.12236	0.15289
8.13936	0.01356		8.13936	0.0402		8.13936	0.19853		8.13936	0.15472
8.15636	0.01354		8.15636	0.04058		8.15636	0.19649		8.15636	0.15396
8.17336	0.01352		8.17336	0.03981		8.17336	0.19348		8.17336	0.15692
8.19036	0.0135		8.19036	0.03973		8.19036	0.18953		8.19036	0.15937
8.20736	0.01348		8.20736	0.04082		8.20736	0.19367		8.20736	0.15589
8.22436	0.01346		8.22436	0.04104		8.22436	0.19787		8.22436	0.15593
8.24136	0.01344		8.24136	0.04069		8.24136	0.19446		8.24136	0.15675
8.25836	0.01342		8.25836	0.03959		8.25836	0.19565		8.25836	0.15498
8.27536	0.01339		8.27536	0.03943		8.27536	0.19946		8.27536	0.15471
8.29236	0.01337		8.29236	0.03995		8.29236	0.19829		8.29236	0.15537
8.30936	0.01335		8.30936	0.04052		8.30936	0.19745		8.30936	0.15588
8.32636	0.01333		8.32636	0.04064		8.32636	0.1976		8.32636	0.15504
8.34336	0.01331		8.34336	0.04077		8.34336	0.19657		8.34336	0.15457
8.36036	0.01329		8.36036	0.04118		8.36036	0.19488		8.36036	0.15403
8.37736	0.01327		8.37736	0.0406		8.37736	0.1966		8.37736	0.15357
8.39436	0.01325		8.39436	0.04008		8.39436	0.19977		8.39436	0.15451
8.41136	0.01322		8.41136	0.03977		8.41136	0.19889		8.41136	0.14972
8.42836	0.0132		8.42836	0.04041		8.42836	0.19682		8.42836	0.15051
8.44536	0.01318		8.44536	0.04052		8.44536	0.19617		8.44536	0.15412
8.46236	0.01316		8.46236	0.04037		8.46236	0.19675		8.46236	0.15246
8.47936	0.01314		8.47936	0.03947		8.47936	0.194		8.47936	0.15226
8.49636	0.01312		8.49636	0.03869		8.49636	0.19246		8.49636	0.15344
8.51336	0.0131		8.51336	0.03908		8.51336	0.19483		8.51336	0.15035
8.53036	0.01308		8.53036	0.03966		8.53036	0.19743		8.53036	0.14746
8.54736	0.01305		8.54736	0.04055		8.54736	0.1989		8.54736	0.15139
8.56436	0.01303		8.56436	0.04079		8.56436	0.19829		8.56436	0.15416
8.58136	0.01301		8.58136	0.03981		8.58136	0.19853		8.58136	0.15568
8.59836	0.01299		8.59836	0.03957		8.59836	0.19846		8.59836	0.15622
8.61536	0.01297		8.61536	0.04014		8.61536	0.19644		8.61536	0.15073
8.63236	0.01295		8.63236	0.03902		8.63236	0.19516		8.63236	0.15438
8.64936	0.01293		8.64936	0.03811		8.64936	0.19929		8.64936	0.15287
8.66636	0.01291		8.66636	0.03893		8.66636	0.20439		8.66636	0.15082
8.68336	0.01288		8.68336	0.04008		8.68336	0.2054		8.68336	0.15406
8.70036	0.01286		8.70036	0.04042		8.70036	0.20037		8.70036	0.15045
8.71736	0.01284		8.71736	0.04035		8.71736	0.19602		8.71736	0.15279
8.73436	0.01282		8.73436	0.04023		8.73436	0.19193		8.73436	0.1516
8.75136	0.0128		8.75136	0.04029		8.75136	0.19551		8.75136	0.15215
8.76836	0.01278		8.76836	0.03962		8.76836	0.20512		8.76836	0.14927
8.78536	0.01276		8.78536	0.03978		8.78536	0.20247		8.78536	0.15308
8.80236	0.01274		8.80236	0.0407		8.80236	0.19803		8.80236	0.15936
8.81936	0.01271		8.81936	0.04006		8.81936	0.19913		8.81936	0.15612
8.83636	0.01269		8.83636	0.03913		8.83636	0.19942		8.83636	0.14987
8.85336	0.01267		8.85336	0.03857		8.85336	0.20021		8.85336	0.14864
8.87036	0.01265		8.87036	0.0385		8.87036	0.20378		8.87036	0.15021
8.88736	0.01263		8.88736	0.03885		8.88736	0.20162		8.88736	0.15421
8.90436	0.01261		8.90436	0.03928		8.90436	0.19875		8.90436	0.14737
8.92136	0.01259		8.92136	0.03943		8.92136	0.20205		8.92136	0.15301
8.93836	0.01257		8.93836	0.03871		8.93836	0.20554		8.93836	0.14825
8.95536	0.01255		8.95536	0.03749		8.95536	0.20065		8.95536	0.15669
8.97236	0.01252		8.97236	0.03827		8.97236	0.19376		8.97236	0.15078
8.98936	0.0125		8.98936	0.0391		8.98936	0.19334		8.98936	0.15401
9.00636	0.01248		9.00636	0.03923		9.00636	0.19421		9.00636	0.15143
9.02336	0.01246		9.02336	0.03975		9.02336	0.19602		9.02336	0.14741
9.04036	0.01244		9.04036	0.03953		9.04036	0.1975		9.04036	0.14558
9.05736	0.01242		9.05736	0.03962		9.05736	0.20036		9.05736	0.1459
9.07436	0.0124		9.07436	0.03921		9.07436	0.20398		9.07436	0.14769
9.09136	0.01238		9.09136	0.0381		9.09136	0.19889		9.09136	0.14968
9.10836	0.01235		9.10836	0.03848		9.10836	0.19732		9.10836	0.14509
9.12536	0.01233		9.12536	0.03912		9.12536	0.20288		9.12536	0.14516
9.14236	0.01231		9.14236	0.03911		9.14236	0.20242		9.14236	0.15121
9.15936	0.01229		9.15936	0.03858		9.15936	0.1996		9.15936	0.14534
9.17636	0.01227		9.17636	0.03882		9.17636	0.19879		9.17636	0.1475
9.19336	0.01225		9.19336	0.03958		9.19336	0.19457		9.19336	0.15389
9.21036	0.01223		9.21036	0.03922		9.21036	0.19318		9.21036	0.1502
9.22736	0.01221		9.22736	0.03903		9.22736	0.19562		9.22736	0.14468
9.24436	0.01218		9.24436	0.03694		9.24436	0.19577		9.24436	0.14547
9.26136	0.01216		9.26136	0.03713		9.26136	0.19685		9.26136	0.1439
9.27836	0.01214		9.27836	0.03731		9.27836	0.19662		9.27836	0.14344
9.29536	0.01212		9.29536	0.03688		9.29536	0.19467		9.29536	0.14589
9.31236	0.0121		9.31236	0.03804		9.31236	0.19358		9.31236	0.14723
9.32936	0.01208		9.32936	0.03765		9.32936	0.19193		9.32936	0.14468
9.34636	0.01206		9.34636	0.03676		9.34636	0.19337		9.34636	0.14424
9.36336	0.01204		9.36336	0.03607		9.36336	0.19768		9.36336	0.14176
9.38036	0.01201		9.38036	0.03632		9.38036	0.20124		9.38036	0.14781
9.39736	0.01199		9.39736	0.03673		9.39736	0.20178		9.39736	0.15143
9.41436	0.01197		9.41436	0.03691		9.41436	0.19834		9.41436	0.1464
9.43136	0.01195		9.43136	0.03754		9.43136	0.19316		9.43136	0.14463
9.44836	0.01193		9.44836	0.03733		9.44836	0.19267		9.44836	0.14254
9.46536	0.01191		9.46536	0.03677		9.46536	0.19266		9.46536	0.13979
9.48236	0.01189		9.48236	0.03757		9.48236	0.19161		9.48236	0.14263
9.49936	0.01187		9.49936	0.03707		9.49936	0.19384		9.49936	0.14182
9.51636	0.01184		9.51636	0.03572		9.51636	0.19674		9.51636	0.14209
9.53336	0.01182		9.53336	0.0363		9.53336	0.19571		9.53336	0.14432
9.55036	0.0118		9.55036	0.03679		9.55036	0.19472		9.55036	0.14576
9.56736	0.01178		9.56736	0.03675		9.56736	0.19469		9.56736	0.14616
9.58436	0.01176		9.58436	0.03665		9.58436	0.19669		9.58436	0.14372
9.60136	0.01174		9.60136	0.03689		9.60136	0.20183		9.60136	0.14304
9.61836	0.01172		9.61836	0.03708		9.61836	0.19854		9.61836	0.14311
9.63536	0.0117		9.63536	0.03678		9.63536	0.19488		9.63536	0.14471
9.65236	0.01168		9.65236	0.03642		9.65236	0.19123		9.65236	0.14241
9.66936	0.01165		9.66936	0.03615		9.66936	0.19056		9.66936	0.14294
9.68636	0.01163		9.68636	0.03609		9.68636	0.19322		9.68636	0.13887
9.70336	0.01161		9.70336	0.03606		9.70336	0.19198		9.70336	0.1442
9.72036	0.01159		9.72036	0.03573		9.72036	0.19157		9.72036	0.14728
9.73736	0.01157		9.73736	0.03657		9.73736	0.19235		9.73736	0.14862
9.75436	0.01155		9.75436	0.03756		9.75436	0.19335		9.75436	0.14054
9.77136	0.01153		9.77136	0.03733		9.77136	0.19314		9.77136	0.14624
9.78836	0.01151		9.78836	0.03677		9.78836	0.19068		9.78836	0.14565
9.80536	0.01148		9.80536	0.03698		9.80536	0.19285		9.80536	0.14215
9.82236	0.01146		9.82236	0.03675		9.82236	0.19887		9.82236	0.14535
9.83936	0.01144		9.83936	0.03598		9.83936	0.20128		9.83936	0.14039
9.85636	0.01142		9.85636	0.03587		9.85636	0.19838		9.85636	0.14227
9.87336	0.0114		9.87336	0.0358		9.87336	0.19745		9.87336	0.13937
9.89036	0.01138		9.89036	0.0349		9.89036	0.19611		9.89036	0.13762
9.90736	0.01136		9.90736	0.03488		9.90736	0.1997		9.90736	0.14038
9.92436	0.01134		9.92436	0.03549		9.92436	0.1995		9.92436	0.14309
9.94136	0.01131		9.94136	0.03523		9.94136	0.19892		9.94136	0.1402
9.95836	0.01129		9.95836	0.03503		9.95836	0.1992		9.95836	0.1394
9.97536	0.01127		9.97536	0.03587		9.97536	0.19492		9.97536	0.14136
9.99236	0.01125		9.99236	0.03573		9.99236	0.19303		9.99236	0.14265
10.0094	0.01123		10.0094	0.0348		10.0094	0.19512		10.0094	0.13796
10.0264	0.01121		10.0264	0.03452		10.0264	0.19608		10.0264	0.13983
10.0434	0.01119		10.0434	0.03495		10.0434	0.19467		10.0434	0.14009
10.0604	0.01117		10.0604	0.03506		10.0604	0.19365		10.0604	0.14061
10.0774	0.01115		10.0774	0.03391		10.0774	0.1941		10.0774	0.14361
10.0944	0.01112		10.0944	0.0343		10.0944	0.19575		10.0944	0.14039
10.1114	0.0111		10.1114	0.03494		10.1114	0.19663		10.1114	0.14138
10.1284	0.01109		10.1284	0.03466		10.1284	0.19856		10.1284	0.13832
10.1454	0.01107		10.1454	0.03474		10.1454	0.20051		10.1454	0.13932
10.1624	0.01105		10.1624	0.03449		10.1624	0.19884		10.1624	0.13969
10.1794	0.01102		10.1794	0.03458		10.1794	0.19866		10.1794	0.14064
10.1964	0.011		10.1964	0.03489		10.1964	0.19859		10.1964	0.14159
10.2134	0.01098		10.2134	0.03457		10.2134	0.19761		10.2134	0.14009
10.2304	0.01096		10.2304	0.03407		10.2304	0.19591		10.2304	0.13859
10.2474	0.01094		10.2474	0.03478		10.2474	0.19423		10.2474	0.14134
10.2644	0.01092		10.2644	0.03535		10.2644	0.19666		10.2644	0.13619
10.2814	0.0109		10.2814	0.03478		10.2814	0.20057		10.2814	0.13681
10.2984	0.01088		10.2984	0.03348		10.2984	0.20133		10.2984	0.13915
10.3154	0.01086		10.3154	0.03315		10.3154	0.20118		10.3154	0.13621
10.3324	0.01084		10.3324	0.03418		10.3324	0.20004		10.3324	0.13294
10.3494	0.01082		10.3494	0.03496		10.3494	0.19787		10.3494	0.13693
10.3664	0.0108		10.3664	0.03465		10.3664	0.19799		10.3664	0.13753
10.3834	0.01078		10.3834	0.03319		10.3834	0.19783		10.3834	0.13595
10.4004	0.01077		10.4004	0.0333		10.4004	0.1949		10.4004	0.1346
10.4174	0.01075		10.4174	0.03411		10.4174	0.1936		10.4174	0.13413
10.4344	0.01074		10.4344	0.034		10.4344	0.19338		10.4344	0.13701
10.4514	0.01074		10.4514	0.03364		10.4514	0.19383		10.4514	0.13414
10.4684	0.01075		10.4684	0.03345		10.4684	0.19348		10.4684	0.13327
10.4854	0.01078		10.4854	0.03368		10.4854	0.1942		10.4854	0.1317
10.5024	0.01082		10.5024	0.03407		10.5024	0.19619		10.5024	0.13317
10.5194	0.01086		10.5194	0.03422		10.5194	0.19749		10.5194	0.13794
10.5364	0.01087		10.5364	0.03368		10.5364	0.19714		10.5364	0.13896
10.5534	0.01083		10.5534	0.03307		10.5534	0.19375		10.5534	0.14009
10.5704	0.01076		10.5704	0.03308		10.5704	0.19376		10.5704	0.13803
10.5874	0.0107		10.5874	0.03352		10.5874	0.19392		10.5874	0.13427
10.6044	0.01065		10.6044	0.03348		10.6044	0.19226		10.6044	0.13487
10.6214	0.01062		10.6214	0.03337		10.6214	0.19459		10.6214	0.1353
10.6384	0.01059		10.6384	0.03381		10.6384	0.19965		10.6384	0.13581
10.6554	0.01057		10.6554	0.03432		10.6554	0.2		10.6554	0.13482
10.6724	0.01064		10.6724	0.03449		10.6724	0.19573		10.6724	0.13484
10.6894	0.01063		10.6894	0.034		10.6894	0.19452		10.6894	0.13534
10.7064	0.01062		10.7064	0.03319		10.7064	0.19729		10.7064	0.13708
10.7234	0.01062		10.7234	0.03285		10.7234	0.19543		10.7234	0.13474
10.7404	0.01061		10.7404	0.03283		10.7404	0.19308		10.7404	0.14092
10.7574	0.01061		10.7574	0.03282		10.7574	0.19483		10.7574	0.13813
10.7744	0.0106		10.7744	0.03276		10.7744	0.19637		10.7744	0.13642
10.7914	0.0106		10.7914	0.03253		10.7914	0.18953		10.7914	0.13385
10.8084	0.0106		10.8084	0.033		10.8084	0.18733		10.8084	0.13555
10.8254	0.0106		10.8254	0.03298		10.8254	0.1908		10.8254	0.13603
10.8424	0.0106		10.8424	0.03257		10.8424	0.19151		10.8424	0.13847
10.8594	0.0106		10.8594	0.0331		10.8594	0.19646		10.8594	0.13509
10.8764	0.01061		10.8764	0.03321		10.8764	0.19972		10.8764	0.13635
10.8934	0.01061		10.8934	0.0325		10.8934	0.19349		10.8934	0.13314
10.9104	0.01062		10.9104	0.03235		10.9104	0.19123		10.9104	0.13778
10.9274	0.01064		10.9274	0.03269		10.9274	0.19234		10.9274	0.13129
10.9444	0.01066		10.9444	0.03255		10.9444	0.19441		10.9444	0.13525
10.9614	0.01068		10.9614	0.03227		10.9614	0.19565		10.9614	0.13199
10.9784	0.01073		10.9784	0.03225		10.9784	0.19288		10.9784	0.13738
10.9954	0.01079		10.9954	0.03239		10.9954	0.19072		10.9954	0.13483
11.0124	0.01091		11.0124	0.03317		11.0124	0.19647		11.0124	0.13817
11.0294	0.01113		11.0294	0.03297		11.0294	0.20302		11.0294	0.134
11.0464	0.01151		11.0464	0.03281		11.0464	0.20139		11.0464	0.13903
11.0634	0.0121		11.0634	0.03477		11.0634	0.19697		11.0634	0.13428
11.0804	0.0129		11.0804	0.03498		11.0804	0.19444		11.0804	0.13299
11.0974	0.0138		11.0974	0.03272		11.0974	0.19478		11.0974	0.13623
11.1144	0.01446		11.1144	0.03153		11.1144	0.19612		11.1144	0.14129
11.1314	0.01447		11.1314	0.03166		11.1314	0.19584		11.1314	0.13673
11.1484	0.01382		11.1484	0.03282		11.1484	0.19466		11.1484	0.12991
11.1654	0.01294		11.1654	0.03264		11.1654	0.19262		11.1654	0.1281
11.1824	0.01214		11.1824	0.03189		11.1824	0.19167		11.1824	0.1327
11.1994	0.01157		11.1994	0.03288		11.1994	0.19161		11.1994	0.13366
11.2164	0.01121		11.2164	0.0328		11.2164	0.19386		11.2164	0.13405
11.2334	0.01102		11.2334	0.03166		11.2334	0.19733		11.2334	0.13616
11.2504	0.01092		11.2504	0.03167		11.2504	0.19842		11.2504	0.13507
11.2674	0.01088		11.2674	0.0323		11.2674	0.20032		11.2674	0.13268
11.2844	0.01087		11.2844	0.03306		11.2844	0.19889		11.2844	0.13344
11.3014	0.01088		11.3014	0.0336		11.3014	0.19779		11.3014	0.13211
11.3184	0.0122		11.3184	0.03363		11.3184	0.20257		11.3184	0.13472
11.3354	0.01228		11.3354	0.03386		11.3354	0.2044		11.3354	0.13851
11.3524	0.01238		11.3524	0.03432		11.3524	0.19909		11.3524	0.13757
11.3694	0.01251		11.3694	0.03473		11.3694	0.19733		11.3694	0.13611
11.3864	0.01265		11.3864	0.0354		11.3864	0.20311		11.3864	0.13718
11.4034	0.01283		11.4034	0.03588		11.4034	0.20655		11.4034	0.13567
11.4204	0.01303		11.4204	0.03587		11.4204	0.20404		11.4204	0.135
11.4374	0.01328		11.4374	0.03637		11.4374	0.20236		11.4374	0.13666
11.4544	0.01358		11.4544	0.03749		11.4544	0.20651		11.4544	0.13714
11.4714	0.01395		11.4714	0.03847		11.4714	0.21195		11.4714	0.13768
11.4884	0.01441		11.4884	0.03851		11.4884	0.21299		11.4884	0.13959
11.5054	0.01504		11.5054	0.03972		11.5054	0.21637		11.5054	0.13921
11.5224	0.01594		11.5224	0.04171		11.5224	0.22336		11.5224	0.13962
11.5394	0.01738		11.5394	0.04271		11.5394	0.22715		11.5394	0.14096
11.5564	0.0199		11.5564	0.04391		11.5564	0.2262		11.5564	0.14273
11.5734	0.02432		11.5734	0.04624		11.5734	0.22479		11.5734	0.14495
11.5904	0.03164		11.5904	0.04841		11.5904	0.22763		11.5904	0.14898
11.6074	0.04243		11.6074	0.05129		11.6074	0.23331		11.6074	0.15098
11.6244	0.05597		11.6244	0.0561		11.6244	0.23404		11.6244	0.15653
11.6414	0.06901		11.6414	0.06399		11.6414	0.23619		11.6414	0.15818
11.6584	0.0752		11.6584	0.07637		11.6584	0.24323		11.6584	0.16798
11.6754	0.07014		11.6754	0.09519		11.6754	0.24426		11.6754	0.17453
11.6924	0.05768		11.6924	0.12046		11.6924	0.24516		11.6924	0.18193
11.7094	0.04431		11.7094	0.14832		11.7094	0.24547		11.7094	0.1847
11.7264	0.03354		11.7264	0.17517		11.7264	0.24596		11.7264	0.19442
11.7434	0.02626		11.7434	0.19531		11.7434	0.24945		11.7434	0.20143
11.7604	0.02195		11.7604	0.19455		11.7604	0.24475		11.7604	0.19996
11.7774	0.01966		11.7774	0.16359		11.7774	0.23499		11.7774	0.19088
11.7944	0.01851		11.7944	0.11951		11.7944	0.22631		11.7944	0.17644
11.8114	0.01795		11.8114	0.08364		11.8114	0.22226		11.8114	0.15863
11.8284	0.01772		11.8284	0.06262		11.8284	0.21895		11.8284	0.15698
11.8454	0.01769		11.8454	0.05454		11.8454	0.2222		11.8454	0.14944
11.8624	0.0178		11.8624	0.05356		11.8624	0.2269		11.8624	0.15044
11.8794	0.01802		11.8794	0.05478		11.8794	0.2312		11.8794	0.14984
11.8964	0.01836		11.8964	0.0561		11.8964	0.23747		11.8964	0.15535
11.9134	0.01881		11.9134	0.05845		11.9134	0.2391		11.9134	0.16385
11.9304	0.01936		11.9304	0.06128		11.9304	0.24143		11.9304	0.15956
11.9474	0.02004		11.9474	0.06459		11.9474	0.24228		11.9474	0.16633
11.9644	0.02085		11.9644	0.06883		11.9644	0.24739		11.9644	0.1679
11.9814	0.02182		11.9814	0.07382		11.9814	0.25783		11.9814	0.17021
11.9984	0.02297		11.9984	0.07946		11.9984	0.26432		11.9984	0.17719
12.0154	0.02435		12.0154	0.08426		12.0154	0.27027		12.0154	0.18821
12.0324	0.02599		12.0324	0.0904		12.0324	0.28164		12.0324	0.19628
12.0494	0.02796		12.0494	0.09793		12.0494	0.29471		12.0494	0.20122
12.0664	0.03035		12.0664	0.10695		12.0664	0.30427		12.0664	0.20571
12.0834	0.03328		12.0834	0.11959		12.0834	0.3193		12.0834	0.21672
12.1004	0.0369		12.1004	0.13346		12.1004	0.34067		12.1004	0.23089
12.1174	0.04146		12.1174	0.1476		12.1174	0.36163		12.1174	0.24014
12.1344	0.04732		12.1344	0.16702		12.1344	0.38285		12.1344	0.25833
12.1514	0.05515		12.1514	0.19145		12.1514	0.4109		12.1514	0.28241
12.1684	0.06634		12.1684	0.22297		12.1684	0.45005		12.1684	0.30579
12.1854	0.08401		12.1854	0.26651		12.1854	0.50468		12.1854	0.33984
12.2024	0.11463		12.2024	0.33479		12.2024	0.57518		12.2024	0.38332
12.2194	0.1697		12.2194	0.45579		12.2194	0.65859		12.2194	0.43838
12.2364	0.26487		12.2364	0.66679		12.2364	0.77158		12.2364	0.50765
12.2534	0.41389		12.2534	0.92211		12.2534	0.90756		12.2534	0.63333
12.2704	0.61623		12.2704	1		12.2704	1		12.2704	0.81388
12.2874	0.83952		12.2874	0.80486		12.2874	0.97148		12.2874	1
12.3044	1		12.3044	0.51459		12.3044	0.81219		12.3044	0.9996
12.3214	0.99467		12.3214	0.26916		12.3214	0.60603		12.3214	0.76399
12.3384	0.82761		12.3384	0.12797		12.3384	0.43571		12.3384	0.5
12.3554	0.60377		12.3554	0.07498		12.3554	0.32594		12.3554	0.30103
12.3724	0.40391		12.3724	0.0566		12.3724	0.27139		12.3724	0.20946
12.3894	0.25804		12.3894	0.04728		12.3894	0.25123		12.3894	0.18574
12.4064	0.16548		12.4064	0.04223		12.4064	0.24319		12.4064	0.17415
12.4234	0.11213		12.4234	0.03957		12.4234	0.23675		12.4234	0.16455
12.4404	0.08244		12.4404	0.03828		12.4404	0.22911		12.4404	0.15497
12.4574	0.06522		12.4574	0.03747		12.4574	0.22375		12.4574	0.14798
12.4744	0.05422		12.4744	0.03605		12.4744	0.2175		12.4744	0.1454
12.4914	0.04648		12.4914	0.03468		12.4914	0.2115		12.4914	0.14608
12.5084	0.04065		12.5084	0.03391		12.5084	0.21093		12.5084	0.1446
12.5254	0.0361		12.5254	0.03384		12.5254	0.21108		12.5254	0.14455
12.5424	0.03246		12.5424	0.03437		12.5424	0.2107		12.5424	0.14541
12.5594	0.0295		12.5594	0.03399		12.5594	0.20955		12.5594	0.1465
12.5764	0.02707		12.5764	0.03373		12.5764	0.20809		12.5764	0.14752
12.5934	0.02504		12.5934	0.03359		12.5934	0.20704		12.5934	0.1485
12.6104	0.02334		12.6104	0.03327		12.6104	0.20574		12.6104	0.14383
12.6274	0.0219		12.6274	0.03286		12.6274	0.20592		12.6274	0.14149
12.6444	0.02066		12.6444	0.03261		12.6444	0.2048		12.6444	0.14054
12.6614	0.01951		12.6614	0.03264		12.6614	0.20387		12.6614	0.1369
12.6784	0.01859		12.6784	0.03217		12.6784	0.20677		12.6784	0.133
12.6954	0.01778		12.6954	0.03187		12.6954	0.20725		12.6954	0.13501
12.7124	0.01706		12.7124	0.03203		12.7124	0.20864		12.7124	0.13505
12.7294	0.01643		12.7294	0.03215		12.7294	0.20899		12.7294	0.12534
12.7464	0.01588		12.7464	0.032		12.7464	0.20719		12.7464	0.13514
12.7634	0.01538		12.7634	0.03166		12.7634	0.20476		12.7634	0.1315
12.7804	0.01493		12.7804	0.03173		12.7804	0.2071		12.7804	0.12807
12.7974	0.01452		12.7974	0.03167		12.7974	0.20818		12.7974	0.12501
12.8144	0.01416		12.8144	0.03102		12.8144	0.20613		12.8144	0.13226
12.8314	0.01383		12.8314	0.031		12.8314	0.20666		12.8314	0.13286
12.8484	0.01352		12.8484	0.03154		12.8484	0.20645		12.8484	0.1294
12.8654	0.01325		12.8654	0.03101		12.8654	0.20596		12.8654	0.13071
12.8824	0.013		12.8824	0.03082		12.8824	0.2093		12.8824	0.13146
12.8994	0.01276		12.8994	0.03105		12.8994	0.21585		12.8994	0.13012
12.9164	0.01255		12.9164	0.03091		12.9164	0.21892		12.9164	0.1361
12.9334	0.01235		12.9334	0.02999		12.9334	0.21558		12.9334	0.13503
12.9504	0.01217		12.9504	0.02976		12.9504	0.21153		12.9504	0.13284
12.9674	0.012		12.9674	0.03048		12.9674	0.21282		12.9674	0.13527
12.9844	0.01184		12.9844	0.03026		12.9844	0.21703		12.9844	0.13661
13.0014	0.01169		13.0014	0.02983		13.0014	0.22059		13.0014	0.1401
13.0184	0.01155		13.0184	0.03011		13.0184	0.22236		13.0184	0.14688
13.0354	0.01142		13.0354	0.03075		13.0354	0.22103		13.0354	0.15247
13.0524	0.0113		13.0524	0.03062		13.0524	0.22101		13.0524	0.15483
13.0694	0.01119		13.0694	0.03024		13.0694	0.21999		13.0694	0.15536
13.0864	0.01108		13.0864	0.03093		13.0864	0.21571		13.0864	0.14965
13.1034	0.01098		13.1034	0.03075		13.1034	0.2141		13.1034	0.14303
13.1204	0.01088		13.1204	0.02964		13.1204	0.21514		13.1204	0.13812
13.1374	0.01079		13.1374	0.03009		13.1374	0.21477		13.1374	0.12945
13.1544	0.01071		13.1544	0.03086		13.1544	0.21101		13.1544	0.1273
13.1714	0.01063		13.1714	0.03002		13.1714	0.20855		13.1714	0.1293
13.1884	0.01055		13.1884	0.02894		13.1884	0.20883		13.1884	0.12663
13.2054	0.01047		13.2054	0.02957		13.2054	0.20648		13.2054	0.12475
13.2224	0.0104		13.2224	0.02999		13.2224	0.2024		13.2224	0.12471
13.2394	0.01034		13.2394	0.02973		13.2394	0.20247		13.2394	0.1242
13.2564	0.01027		13.2564	0.02935		13.2564	0.20416		13.2564	0.12444
13.2734	0.01021		13.2734	0.02942		13.2734	0.20322		13.2734	0.12333
13.2904	0.01015		13.2904	0.02994		13.2904	0.20106		13.2904	0.12432
13.3074	0.01009		13.3074	0.02967		13.3074	0.19939		13.3074	0.12497
13.3244	0.0088		13.3244	0.0294		13.3244	0.19844		13.3244	0.12306
13.3414	0.00879		13.3414	0.02923		13.3414	0.19945		13.3414	0.126
13.3584	0.00877		13.3584	0.02874		13.3584	0.19891		13.3584	0.12738
13.3754	0.00876		13.3754	0.02889		13.3754	0.1949		13.3754	0.1236
13.3924	0.00875		13.3924	0.02962		13.3924	0.19443		13.3924	0.12251
13.4094	0.00874		13.4094	0.02929		13.4094	0.19758		13.4094	0.12254
13.4264	0.00873		13.4264	0.02808		13.4264	0.19717		13.4264	0.12105
13.4434	0.00871		13.4434	0.02738		13.4434	0.19736		13.4434	0.12132
13.4604	0.0087		13.4604	0.0276		13.4604	0.1956		13.4604	0.12335
13.4774	0.00869		13.4774	0.02814		13.4774	0.19313		13.4774	0.12296
13.4944	0.00868		13.4944	0.02835		13.4944	0.19241		13.4944	0.11985
13.5114	0.00867		13.5114	0.02835		13.5114	0.19387		13.5114	0.12011
13.5284	0.00866		13.5284	0.02836		13.5284	0.19582		13.5284	0.11857
13.5454	0.00864		13.5454	0.02792		13.5454	0.19482		13.5454	0.12027
13.5624	0.00863		13.5624	0.02762		13.5624	0.19383		13.5624	0.12388
13.5794	0.00862		13.5794	0.02762		13.5794	0.19669		13.5794	0.12324
13.5964	0.00861		13.5964	0.02775		13.5964	0.19745		13.5964	0.12378
13.6134	0.0086		13.6134	0.0278		13.6134	0.19486		13.6134	0.12371
13.6304	0.00858		13.6304	0.02747		13.6304	0.1921		13.6304	0.12137
13.6474	0.00857		13.6474	0.02713		13.6474	0.1953		13.6474	0.11952
13.6644	0.00856		13.6644	0.02697		13.6644	0.1967		13.6644	0.11949
13.6814	0.00855		13.6814	0.0271		13.6814	0.19538		13.6814	0.11667
13.6984	0.00854		13.6984	0.02743		13.6984	0.19166		13.6984	0.12179
13.7154	0.00852		13.7154	0.02797		13.7154	0.19224		13.7154	0.119
13.7324	0.00851		13.7324	0.02807		13.7324	0.19357		13.7324	0.12057
13.7494	0.0085		13.7494	0.0279		13.7494	0.19064		13.7494	0.12189
13.7664	0.00849		13.7664	0.02761		13.7664	0.18926		13.7664	0.12163
13.7834	0.00848		13.7834	0.02737		13.7834	0.19215		13.7834	0.11829
13.8004	0.00847		13.8004	0.02729		13.8004	0.19401		13.8004	0.12081
13.8174	0.00845		13.8174	0.02738		13.8174	0.196		13.8174	0.12055
13.8344	0.00844		13.8344	0.02747		13.8344	0.19996		13.8344	0.12105
13.8514	0.00843		13.8514	0.02757		13.8514	0.1995		13.8514	0.12015
13.8684	0.00842		13.8684	0.02738		13.8684	0.19796		13.8684	0.11882
13.8854	0.00841		13.8854	0.02695		13.8854	0.19798		13.8854	0.12332
13.9024	0.00839		13.9024	0.02713		13.9024	0.19869		13.9024	0.12098
13.9194	0.00838		13.9194	0.02733		13.9194	0.1987		13.9194	0.11834
13.9364	0.00837		13.9364	0.0268		13.9364	0.19394		13.9364	0.11937
13.9534	0.00836		13.9534	0.02684		13.9534	0.1895		13.9534	0.12414
13.9704	0.00835		13.9704	0.02772		13.9704	0.18895		13.9704	0.12424
13.9874	0.00833		13.9874	0.02797		13.9874	0.19093		13.9874	0.12006
14.0044	0.00832		14.0044	0.02765		14.0044	0.19498		14.0044	0.12258
14.0214	0.00831		14.0214	0.02696		14.0214	0.1939		14.0214	0.12721
14.0384	0.0083		14.0384	0.0274		14.0384	0.18929		14.0384	0.12407
14.0554	0.00829		14.0554	0.02831		14.0554	0.19127		14.0554	0.12266
14.0724	0.00827		14.0724	0.02764		14.0724	0.19411		14.0724	0.12281
14.0894	0.00826		14.0894	0.02676		14.0894	0.19428		14.0894	0.12267
14.1064	0.00825		14.1064	0.02674		14.1064	0.1954		14.1064	0.12155
14.1234	0.00824		14.1234	0.02742		14.1234	0.19364		14.1234	0.12226
14.1404	0.00823		14.1404	0.02775		14.1404	0.19175		14.1404	0.12319
14.1574	0.00821		14.1574	0.02665		14.1574	0.19424		14.1574	0.12238
14.1744	0.0082		14.1744	0.02596		14.1744	0.19715		14.1744	0.11867
14.1914	0.00819		14.1914	0.02602		14.1914	0.19765		14.1914	0.11797
14.2084	0.00818		14.2084	0.0261		14.2084	0.19436		14.2084	0.11536
14.2254	0.00817		14.2254	0.0263		14.2254	0.19109		14.2254	0.11945
14.2424	0.00815		14.2424	0.02608		14.2424	0.19263		14.2424	0.11868
14.2594	0.00814		14.2594	0.02583		14.2594	0.19384		14.2594	0.11747
14.2764	0.00813		14.2764	0.02629		14.2764	0.19213		14.2764	0.11847
14.2934	0.00812		14.2934	0.02651		14.2934	0.19269		14.2934	0.1175
14.3104	0.00811		14.3104	0.02599		14.3104	0.19436		14.3104	0.11817
14.3274	0.00809		14.3274	0.02581		14.3274	0.19371		14.3274	0.1189
14.3444	0.00808		14.3444	0.02614		14.3444	0.19322		14.3444	0.11668
14.3614	0.00807		14.3614	0.02619		14.3614	0.19392		14.3614	0.11676
14.3784	0.00806		14.3784	0.02572		14.3784	0.19548		14.3784	0.11742
14.3954	0.00805		14.3954	0.02573		14.3954	0.19517		14.3954	0.11685
14.4124	0.00803		14.4124	0.0262		14.4124	0.19424		14.4124	0.11775
14.4294	0.00802		14.4294	0.02647		14.4294	0.1933		14.4294	0.1161
14.4464	0.00801		14.4464	0.02654		14.4464	0.19204		14.4464	0.11745
14.4634	0.008		14.4634	0.0265		14.4634	0.19415		14.4634	0.11715
14.4804	0.00799		14.4804	0.02589		14.4804	0.19651		14.4804	0.1171
14.4974	0.00797		14.4974	0.02534		14.4974	0.19357		14.4974	0.11638
14.5144	0.00796		14.5144	0.02515		14.5144	0.18686		14.5144	0.11646
14.5314	0.00795		14.5314	0.02512		14.5314	0.18833		14.5314	0.11335
14.5484	0.00794		14.5484	0.0254		14.5484	0.19188		14.5484	0.11503
14.5654	0.00793		14.5654	0.02584		14.5654	0.19264		14.5654	0.11642
14.5824	0.00791		14.5824	0.02552		14.5824	0.19435		14.5824	0.11576
14.5994	0.0079		14.5994	0.02476		14.5994	0.19428		14.5994	0.11455
14.6164	0.00789		14.6164	0.02491		14.6164	0.19387		14.6164	0.11523
14.6334	0.00788		14.6334	0.02503		14.6334	0.196		14.6334	0.11044
14.6504	0.00787		14.6504	0.02471		14.6504	0.19301		14.6504	0.11382
14.6674	0.00785		14.6674	0.02495		14.6674	0.1907		14.6674	0.11284
14.6844	0.00784		14.6844	0.02545		14.6844	0.19269		14.6844	0.1124
14.7014	0.00783		14.7014	0.02549		14.7014	0.19801		14.7014	0.11685
14.7184	0.00782		14.7184	0.02536		14.7184	0.19547		14.7184	0.11342
14.7354	0.00781		14.7354	0.02508		14.7354	0.18854		14.7354	0.11176
14.7524	0.00779		14.7524	0.02443		14.7524	0.18968		14.7524	0.11182
14.7694	0.00778		14.7694	0.0247		14.7694	0.19265		14.7694	0.11336
14.7864	0.00777		14.7864	0.02541		14.7864	0.19199		14.7864	0.11473
14.8034	0.00776		14.8034	0.02524		14.8034	0.1945		14.8034	0.11515
14.8204	0.00776		14.8204	0.02455		14.8204	0.19779		14.8204	0.11274
14.8374	0.00775		14.8374	0.0245		14.8374	0.1968		14.8374	0.11349
14.8544	0.00774		14.8544	0.02539		14.8544	0.1966		14.8544	0.11255
14.8714	0.00773		14.8714	0.02564		14.8714	0.19555		14.8714	0.11817
14.8884	0.00772		14.8884	0.02555		14.8884	0.19379		14.8884	0.1155
14.9054	0.00771		14.9054	0.02493		14.9054	0.19308		14.9054	0.11575
14.9224	0.00771		14.9224	0.02401		14.9224	0.19311		14.9224	0.11388
14.9394	0.0077		14.9394	0.02434		14.9394	0.19377		14.9394	0.11528
14.9564	0.00769		14.9564	0.02438		14.9564	0.19507		14.9564	0.11464
14.9734	0.00768		14.9734	0.02422		14.9734	0.19674		14.9734	0.11382
14.9904	0.00767		14.9904	0.0243		14.9904	0.197		14.9904	0.11611
15.0074	0.00766		15.0074	0.0244		15.0074	0.19853		15.0074	0.1129
15.0244	0.00766		15.0244	0.0243		15.0244	0.19916		15.0244	0.1151
15.0414	0.00765		15.0414	0.02406		15.0414	0.19696		15.0414	0.11508
15.0584	0.00764		15.0584	0.02399		15.0584	0.19762		15.0584	0.11889
15.0754	0.00763		15.0754	0.02341		15.0754	0.20049		15.0754	0.11738
15.0924	0.00762		15.0924	0.02413		15.0924	0.20363		15.0924	0.11827
15.1094	0.00761		15.1094	0.02466		15.1094	0.20562		15.1094	0.11901
15.1264	0.00761		15.1264	0.02438		15.1264	0.20345		15.1264	0.11895
15.1434	0.0076		15.1434	0.02439		15.1434	0.20173		15.1434	0.12277
15.1604	0.00759		15.1604	0.02382		15.1604	0.20619		15.1604	0.12432
15.1774	0.00758		15.1774	0.02399		15.1774	0.21057		15.1774	0.12698
15.1944	0.00757		15.1944	0.02465		15.1944	0.21174		15.1944	0.12727
15.2114	0.00756		15.2114	0.02529		15.2114	0.21191		15.2114	0.12888
15.2284	0.00756		15.2284	0.02545		15.2284	0.21432		15.2284	0.13074
15.2454	0.00755		15.2454	0.0252		15.2454	0.21731		15.2454	0.12853
15.2624	0.00754		15.2624	0.02466		15.2624	0.21939		15.2624	0.13107
15.2794	0.00753		15.2794	0.0241		15.2794	0.22192		15.2794	0.13343
15.2964	0.00753		15.2964	0.02412		15.2964	0.22416		15.2964	0.13049
15.3134	0.00752		15.3134	0.0246		15.3134	0.22222		15.3134	0.12956
15.3304	0.00751		15.3304	0.02478		15.3304	0.22098		15.3304	0.12988
15.3474	0.0075		15.3474	0.02409		15.3474	0.22298		15.3474	0.13151
15.3644	0.00749		15.3644	0.02391		15.3644	0.22466		15.3644	0.13023
15.3814	0.00748		15.3814	0.02445		15.3814	0.22334		15.3814	0.12699
15.3984	0.00748		15.3984	0.02417		15.3984	0.22063		15.3984	0.12606
15.4154	0.00747		15.4154	0.02405		15.4154	0.21946		15.4154	0.1273
15.4324	0.00746		15.4324	0.0244		15.4324	0.22022		15.4324	0.13111
15.4494	0.00745		15.4494	0.02452		15.4494	0.22215		15.4494	0.13286
15.4664	0.00744		15.4664	0.0241		15.4664	0.22206		15.4664	0.13359
15.4834	0.00743		15.4834	0.02372		15.4834	0.21926		15.4834	0.13538
15.5004	0.00742		15.5004	0.02371		15.5004	0.21942		15.5004	0.13744
15.5174	0.00741		15.5174	0.02381		15.5174	0.21777		15.5174	0.14355
15.5344	0.00741		15.5344	0.02407		15.5344	0.21317		15.5344	0.14881
15.5514	0.0074		15.5514	0.02395		15.5514	0.21102		15.5514	0.15639
15.5684	0.00739		15.5684	0.02327		15.5684	0.214		15.5684	0.16223
15.5854	0.00738		15.5854	0.02303		15.5854	0.21384		15.5854	0.16982
15.6024	0.00738		15.6024	0.02318		15.6024	0.21375		15.6024	0.18634
15.6194	0.00737		15.6194	0.0231		15.6194	0.21354		15.6194	0.19727
15.6364	0.00736		15.6364	0.02291		15.6364	0.21153		15.6364	0.20602
15.6534	0.00736		15.6534	0.02263		15.6534	0.20786		15.6534	0.20481
15.6704	0.00736		15.6704	0.02287		15.6704	0.20408		15.6704	0.18657
15.6874	0.00736		15.6874	0.02344		15.6874	0.20588		15.6874	0.17226
15.7044	0.00737		15.7044	0.02324		15.7044	0.20881		15.7044	0.1529
15.7214	0.00739		15.7214	0.02286		15.7214	0.21006		15.7214	0.1406
15.7384	0.0074		15.7384	0.02311		15.7384	0.20635		15.7384	0.13022
15.7554	0.00741		15.7554	0.0233		15.7554	0.2018		15.7554	0.11881
15.7724	0.00739		15.7724	0.02248		15.7724	0.20208		15.7724	0.12076
15.7894	0.00735		15.7894	0.02224		15.7894	0.20293		15.7894	0.11681
15.8064	0.00732		15.8064	0.02259		15.8064	0.20298		15.8064	0.11419
15.8234	0.00729		15.8234	0.02269		15.8234	0.20715		15.8234	0.11067
15.8404	0.00727		15.8404	0.02276		15.8404	0.20811		15.8404	0.1109
15.8574	0.00726		15.8574	0.0227		15.8574	0.20352		15.8574	0.11108
15.8744	0.00724		15.8744	0.02307		15.8744	0.20202		15.8744	0.11356
15.8914	0.00723		15.8914	0.02241		15.8914	0.20117		15.8914	0.11392
15.9084	0.00722		15.9084	0.02192		15.9084	0.19938		15.9084	0.1132
15.9254	0.00721		15.9254	0.02245		15.9254	0.20038		15.9254	0.11066
15.9424	0.0072		15.9424	0.02243		15.9424	0.20087		15.9424	0.11251
15.9594	0.00719		15.9594	0.02259		15.9594	0.19928		15.9594	0.111
15.9764	0.00718		15.9764	0.02266		15.9764	0.1977		15.9764	0.11312
15.9934	0.00718		15.9934	0.02244		15.9934	0.19668		15.9934	0.11228
16.0104	0.00717		16.0104	0.02249		16.0104	0.19531		16.0104	0.1095
16.0274	0.00716		16.0274	0.0222		16.0274	0.19525		16.0274	0.10914
16.0444	0.00715		16.0444	0.02188		16.0444	0.1964		16.0444	0.11001
16.0614	0.00714		16.0614	0.02227		16.0614	0.19558		16.0614	0.10966
16.0784	0.00713		16.0784	0.02216		16.0784	0.19491		16.0784	0.11096
16.0954	0.00713		16.0954	0.02206		16.0954	0.1953		16.0954	0.10961
16.1124	0.00712		16.1124	0.02219		16.1124	0.1946		16.1124	0.10938
16.1294	0.00711		16.1294	0.02231		16.1294	0.19374		16.1294	0.11048
16.1464	0.0071		16.1464	0.02213		16.1464	0.19433		16.1464	0.10921
16.1634	0.00709		16.1634	0.02176		16.1634	0.19432		16.1634	0.10886
16.1804	0.00708		16.1804	0.02174		16.1804	0.19463		16.1804	0.11001
16.1974	0.00707		16.1974	0.02156		16.1974	0.19636		16.1974	0.1116
16.2144	0.00706		16.2144	0.02138		16.2144	0.19645		16.2144	0.10989
16.2314	0.00706		16.2314	0.02143		16.2314	0.1924		16.2314	0.10693
16.2484	0.00705		16.2484	0.0216		16.2484	0.19139		16.2484	0.10659
16.2654	0.00704		16.2654	0.02139		16.2654	0.19415		16.2654	0.10973
16.2824	0.00703		16.2824	0.02131		16.2824	0.19305		16.2824	0.10885
16.2994	0.00702		16.2994	0.0215		16.2994	0.19232		16.2994	0.10686
16.3164	0.00701		16.3164	0.02146		16.3164	0.19382		16.3164	0.10763
16.3334	0.007		16.3334	0.0214		16.3334	0.19462		16.3334	0.10859
16.3504	0.007		16.3504	0.02152		16.3504	0.19392		16.3504	0.10805
16.3674	0.00699		16.3674	0.02139		16.3674	0.19349		16.3674	0.10967
16.3844	0.00698		16.3844	0.02133		16.3844	0.19481		16.3844	0.10857
16.4014	0.00697		16.4014	0.02188		16.4014	0.19585		16.4014	0.10724
16.4184	0.00696		16.4184	0.0218		16.4184	0.1964		16.4184	0.10866
16.4354	0.00695		16.4354	0.02131		16.4354	0.19647		16.4354	0.10855
16.4524	0.00698		16.4524	0.02112		16.4524	0.19598		16.4524	0.10828
16.4694	0.00697		16.4694	0.02086		16.4694	0.19611		16.4694	0.10759
16.4864	0.00697		16.4864	0.02086		16.4864	0.19785		16.4864	0.1084
16.5034	0.00696		16.5034	0.02088		16.5034	0.19914		16.5034	0.10815
16.5204	0.00695		16.5204	0.02088		16.5204	0.19919		16.5204	0.10691
16.5374	0.00695		16.5374	0.02143		16.5374	0.20119		16.5374	0.10535
16.5544	0.00694		16.5544	0.02155		16.5544	0.20303		16.5544	0.10945
16.5714	0.00693		16.5714	0.02097		16.5714	0.20343		16.5714	0.11118
16.5884	0.00693		16.5884	0.02088		16.5884	0.20532		16.5884	0.10705
16.6054	0.00692		16.6054	0.02097		16.6054	0.2087		16.6054	0.10876
16.6224	0.00692		16.6224	0.02108		16.6224	0.21115		16.6224	0.11202
16.6394	0.00691		16.6394	0.02136		16.6394	0.21177		16.6394	0.10849
16.6564	0.00691		16.6564	0.02141		16.6564	0.2146		16.6564	0.11029
16.6734	0.0069		16.6734	0.02153		16.6734	0.21884		16.6734	0.11153
16.6904	0.0069		16.6904	0.02144		16.6904	0.22207		16.6904	0.1146
16.7074	0.0069		16.7074	0.0215		16.7074	0.22687		16.7074	0.1142
16.7244	0.00689		16.7244	0.02138		16.7244	0.23496		16.7244	0.10898
16.7414	0.00689		16.7414	0.02095		16.7414	0.24702		16.7414	0.11109
16.7584	0.00689		16.7584	0.02107		16.7584	0.25551		16.7584	0.11283
16.7754	0.00689		16.7754	0.02119		16.7754	0.2689		16.7754	0.11447
16.7924	0.00689		16.7924	0.02112		16.7924	0.28212		16.7924	0.1132
16.8094	0.0069		16.8094	0.02074		16.8094	0.30012		16.8094	0.11395
16.8264	0.00691		16.8264	0.02067		16.8264	0.32431		16.8264	0.11649
16.8434	0.00692		16.8434	0.02057		16.8434	0.34978		16.8434	0.11447
16.8604	0.00695		16.8604	0.02042		16.8604	0.37517		16.8604	0.11829
16.8774	0.00699		16.8774	0.02039		16.8774	0.39309		16.8774	0.11318
16.8944	0.00708		16.8944	0.0205		16.8944	0.40069		16.8944	0.1189
16.9114	0.00723		16.9114	0.02073		16.9114	0.39521		16.9114	0.12414
16.9284	0.00747		16.9284	0.02046		16.9284	0.37817		16.9284	0.12202
16.9454	0.0078		16.9454	0.0207		16.9454	0.35292		16.9454	0.12111
16.9624	0.00816		16.9624	0.02126		16.9624	0.32457		16.9624	0.12292
16.9794	0.00843		16.9794	0.02104		16.9794	0.29567		16.9794	0.12671
16.9964	0.00843		16.9964	0.02065		16.9964	0.26839		16.9964	0.12755
17.0134	0.00817		17.0134	0.02049		17.0134	0.24797		17.0134	0.12462
17.0304	0.00781		17.0304	0.02082		17.0304	0.23427		17.0304	0.12536
17.0474	0.00749		17.0474	0.02126		17.0474	0.22455		17.0474	0.12286
17.0644	0.00726		17.0644	0.02096		17.0644	0.21863		17.0644	0.12085
17.0814	0.00713		17.0814	0.02054		17.0814	0.21318		17.0814	0.11826
17.0984	0.00705		17.0984	0.02031		17.0984	0.20582		17.0984	0.11729
17.1154	0.00703		17.1154	0.02012		17.1154	0.20029		17.1154	0.1168
17.1324	0.00702		17.1324	0.02074		17.1324	0.20134		17.1324	0.11411
17.1494	0.00704		17.1494	0.02112		17.1494	0.20561		17.1494	0.11342
17.1664	0.00706		17.1664	0.0209		17.1664	0.20856		17.1664	0.11448
17.1834	0.0071		17.1834	0.02086		17.1834	0.209		17.1834	0.11272
17.2004	0.00715		17.2004	0.0208		17.2004	0.21233		17.2004	0.11261
17.2174	0.00722		17.2174	0.02096		17.2174	0.21913		17.2174	0.11376
17.2344	0.00731		17.2344	0.0214		17.2344	0.22251		17.2344	0.11641
17.2514	0.00742		17.2514	0.02209		17.2514	0.22293		17.2514	0.1168
17.2684	0.00757		17.2684	0.02256		17.2684	0.22656		17.2684	0.11855
17.2854	0.00778		17.2854	0.02272		17.2854	0.23523		17.2854	0.12137
17.3024	0.00808		17.3024	0.02339		17.3024	0.24643		17.3024	0.12242
17.3194	0.00857		17.3194	0.02483		17.3194	0.26044		17.3194	0.12426
17.3364	0.00942		17.3364	0.02597		17.3364	0.28036		17.3364	0.1282
17.3534	0.01095		17.3534	0.027		17.3534	0.30289		17.3534	0.13417
17.3704	0.0136		17.3704	0.02737		17.3704	0.32409		17.3704	0.14056
17.3874	0.01775		17.3874	0.02644		17.3874	0.33954		17.3874	0.14539
17.4044	0.02338		17.4044	0.02525		17.4044	0.34163		17.4044	0.15304
17.4214	0.02957		17.4214	0.02394		17.4214	0.32831		17.4214	0.15821
17.4384	0.03398		17.4384	0.02273		17.4384	0.30666		17.4384	0.15446
17.4554	0.03376		17.4554	0.02192		17.4554	0.28084		17.4554	0.14796
17.4724	0.02907		17.4724	0.02104		17.4724	0.25039		17.4724	0.13814
17.4894	0.02283		17.4894	0.02039		17.4894	0.22513		17.4894	0.12746
17.5064	0.01729		17.5064	0.02027		17.5064	0.20898		17.5064	0.11933
17.5234	0.01324		17.5234	0.02039		17.5234	0.2024		17.5234	0.12038
17.5404	0.01068		17.5404	0.02029		17.5404	0.20339		17.5404	0.12353
17.5574	0.0092		17.5574	0.01968		17.5574	0.19991		17.5574	0.12071
17.5744	0.00837		17.5744	0.01916		17.5744	0.19394		17.5744	0.12236
17.5914	0.00788		17.5914	0.01924		17.5914	0.19505		17.5914	0.1208
17.6084	0.00757		17.6084	0.01969		17.6084	0.19494		17.6084	0.12248
17.6254	0.00735		17.6254	0.02016		17.6254	0.19377		17.6254	0.12416
17.6424	0.00718		17.6424	0.02009		17.6424	0.19224		17.6424	0.13056
17.6594	0.00704		17.6594	0.01986		17.6594	0.19276		17.6594	0.13377
17.6764	0.00693		17.6764	0.01959		17.6764	0.19422		17.6764	0.13692
17.6934	0.00684		17.6934	0.01923		17.6934	0.19333		17.6934	0.14907
17.7104	0.00676		17.7104	0.01937		17.7104	0.19253		17.7104	0.15135
17.7274	0.0067		17.7274	0.01921		17.7274	0.19521		17.7274	0.15763
17.7444	0.00664		17.7444	0.01894		17.7444	0.19773		17.7444	0.16646
17.7614	0.00659		17.7614	0.01951		17.7614	0.1975		17.7614	0.17259
17.7784	0.00655		17.7784	0.01996		17.7784	0.19576		17.7784	0.17749
17.7954	0.00651		17.7954	0.01963		17.7954	0.19189		17.7954	0.1842
17.8124	0.00648		17.8124	0.01945		17.8124	0.18795		17.8124	0.18732
17.8294	0.00644		17.8294	0.0197		17.8294	0.19102		17.8294	0.19749
17.8464	0.00641		17.8464	0.01964		17.8464	0.19585		17.8464	0.21084
17.8634	0.00639		17.8634	0.01945		17.8634	0.19672		17.8634	0.22332
17.8804	0.00636		17.8804	0.01983		17.8804	0.19663		17.8804	0.23221
17.8974	0.00634		17.8974	0.01961		17.8974	0.19631		17.8974	0.22169
17.9144	0.00632		17.9144	0.01916		17.9144	0.19672		17.9144	0.21432
17.9314	0.0063		17.9314	0.01909		17.9314	0.19874		17.9314	0.19907
17.9484	0.00628		17.9484	0.01877		17.9484	0.2004		17.9484	0.18237
17.9654	0.00626		17.9654	0.01908		17.9654	0.20119		17.9654	0.17142
17.9824	0.00624		17.9824	0.01999		17.9824	0.20113		17.9824	0.15557
17.9994	0.00623		17.9994	0.01986		17.9994	0.20175		17.9994	0.15265
18.0164	0.00621		18.0164	0.01938		18.0164	0.20234		18.0164	0.14763
18.0334	0.00619		18.0334	0.01939		18.0334	0.20755		18.0334	0.14644
18.0504	0.00618		18.0504	0.0193		18.0504	0.21333		18.0504	0.14834
18.0674	0.00616		18.0674	0.01936		18.0674	0.21421		18.0674	0.15392
18.0844	0.00615		18.0844	0.01943		18.0844	0.21526		18.0844	0.16381
18.1014	0.00614		18.1014	0.01907		18.1014	0.21833		18.1014	0.17213
18.1184	0.00612		18.1184	0.01924		18.1184	0.22317		18.1184	0.18438
18.1354	0.00611		18.1354	0.01961		18.1354	0.22956		18.1354	0.19909
18.1524	0.0061		18.1524	0.01976		18.1524	0.23666		18.1524	0.21807
18.1694	0.00608		18.1694	0.02007		18.1694	0.24399		18.1694	0.24255
18.1864	0.00607		18.1864	0.01991		18.1864	0.25092		18.1864	0.26498
18.2034	0.00606		18.2034	0.01983		18.2034	0.2602		18.2034	0.28633
18.2204	0.00605		18.2204	0.01966		18.2204	0.27094		18.2204	0.29446
18.2374	0.00603		18.2374	0.01959		18.2374	0.2781		18.2374	0.28679
18.2544	0.00602		18.2544	0.01947		18.2544	0.2822		18.2544	0.26509
18.2714	0.00601		18.2714	0.01913		18.2714	0.28412		18.2714	0.23498
18.2884	0.006		18.2884	0.01901		18.2884	0.2869		18.2884	0.20377
18.3054	0.00599		18.3054	0.01897		18.3054	0.28792		18.3054	0.17485
18.3224	0.00598		18.3224	0.01917		18.3224	0.28346		18.3224	0.15427
18.3394	0.00597		18.3394	0.01883		18.3394	0.28005		18.3394	0.1405
18.3564	0.00596		18.3564	0.01863		18.3564	0.27628		18.3564	0.12954
18.3734	0.00594		18.3734	0.01893		18.3734	0.26925		18.3734	0.12295
18.3904	0.00593		18.3904	0.01853		18.3904	0.26185		18.3904	0.12013
18.4074	0.00592		18.4074	0.01831		18.4074	0.25653		18.4074	0.11673
18.4244	0.00591		18.4244	0.01876		18.4244	0.25051		18.4244	0.11317
18.4414	0.0059		18.4414	0.01866		18.4414	0.24439		18.4414	0.1123
18.4584	0.00586		18.4584	0.01817		18.4584	0.23869		18.4584	0.11079
18.4754	0.00585		18.4754	0.01803		18.4754	0.23323		18.4754	0.11191
18.4924	0.00584		18.4924	0.01802		18.4924	0.23074		18.4924	0.10912
18.5094	0.00583		18.5094	0.01829		18.5094	0.22938		18.5094	0.11218
18.5264	0.00582		18.5264	0.01859		18.5264	0.23098		18.5264	0.11032
18.5434	0.00581		18.5434	0.01846		18.5434	0.2327		18.5434	0.10892
18.5604	0.0058		18.5604	0.01859		18.5604	0.23394		18.5604	0.10826
18.5774	0.00579		18.5774	0.01874		18.5774	0.23538		18.5774	0.10974
18.5944	0.00578		18.5944	0.01876		18.5944	0.23823		18.5944	0.11107
18.6114	0.00577		18.6114	0.0187		18.6114	0.24097		18.6114	0.11207
18.6284	0.00576		18.6284	0.01859		18.6284	0.24506		18.6284	0.1091
18.6454	0.00575		18.6454	0.01898		18.6454	0.24425		18.6454	0.10949
18.6624	0.00574		18.6624	0.01918		18.6624	0.23711		18.6624	0.10979
18.6794	0.00573		18.6794	0.01901		18.6794	0.23289		18.6794	0.10771
18.6964	0.00573		18.6964	0.01831		18.6964	0.22695		18.6964	0.10864
18.7134	0.00572		18.7134	0.01771		18.7134	0.21653		18.7134	0.10755
18.7304	0.00571		18.7304	0.01798		18.7304	0.20684		18.7304	0.10732
18.7474	0.0057		18.7474	0.01821		18.7474	0.19952		18.7474	0.10423
18.7644	0.00569		18.7644	0.01802		18.7644	0.19559		18.7644	0.10735
18.7814	0.00568		18.7814	0.01802		18.7814	0.19304		18.7814	0.10533
18.7984	0.00567		18.7984	0.01793		18.7984	0.19138		18.7984	0.10297
18.8154	0.00566		18.8154	0.01725		18.8154	0.18875		18.8154	0.1049
18.8324	0.00566		18.8324	0.01715		18.8324	0.18672		18.8324	0.10375
18.8494	0.00565		18.8494	0.0173		18.8494	0.18666		18.8494	0.10125
18.8664	0.00565		18.8664	0.01717		18.8664	0.18548		18.8664	0.09867
18.8834	0.00565		18.8834	0.01704		18.8834	0.18418		18.8834	0.09895
18.9004	0.00565		18.9004	0.01734		18.9004	0.18449		18.9004	0.09892
18.9174	0.00567		18.9174	0.01811		18.9174	0.18415		18.9174	0.10056
18.9344	0.0057		18.9344	0.01825		18.9344	0.18219		18.9344	0.09814
18.9514	0.00575		18.9514	0.0183		18.9514	0.18139		18.9514	0.0987
18.9684	0.0058		18.9684	0.01793		18.9684	0.1821		18.9684	0.09591
18.9854	0.00582		18.9854	0.01733		18.9854	0.1811		18.9854	0.09876
19.0024	0.0058		19.0024	0.01716		19.0024	0.17919		19.0024	0.09985
19.0194	0.00574		19.0194	0.01703		19.0194	0.17839		19.0194	0.10008
19.0364	0.00567		19.0364	0.01683		19.0364	0.17883		19.0364	0.09933
19.0534	0.00561		19.0534	0.01714		19.0534	0.17966		19.0534	0.09752
19.0704	0.00557		19.0704	0.01695		19.0704	0.18153		19.0704	0.09669
19.0874	0.00554		19.0874	0.01663		19.0874	0.18316		19.0874	0.09696
19.1044	0.00552		19.1044	0.01726		19.1044	0.18236		19.1044	0.0974
19.1214	0.0055		19.1214	0.01776		19.1214	0.18157		19.1214	0.09742
19.1384	0.00549		19.1384	0.01755		19.1384	0.18141		19.1384	0.09731
19.1554	0.00547		19.1554	0.01715		19.1554	0.18156		19.1554	0.09698
19.1724	0.00546		19.1724	0.01684		19.1724	0.18225		19.1724	0.09636
19.1894	0.00545		19.1894	0.01695		19.1894	0.18331		19.1894	0.09651
19.2064	0.00544		19.2064	0.01721		19.2064	0.1855		19.2064	0.09644
19.2234	0.00543		19.2234	0.01731		19.2234	0.18761		19.2234	0.09801
19.2404	0.00542		19.2404	0.01734		19.2404	0.18684		19.2404	0.09725
19.2574	0.00541		19.2574	0.01729		19.2574	0.18492		19.2574	0.09526
19.2744	0.0054		19.2744	0.01703		19.2744	0.18222		19.2744	0.09612
19.2914	0.00539		19.2914	0.01691		19.2914	0.18083		19.2914	0.09636
19.3084	0.00538		19.3084	0.01711		19.3084	0.17943		19.3084	0.09742
19.3254	0.00537		19.3254	0.01689		19.3254	0.17953		19.3254	0.09677
19.3424	0.00536		19.3424	0.0166		19.3424	0.18037		19.3424	0.09657
19.3594	0.00535		19.3594	0.01649		19.3594	0.1787		19.3594	0.09608
19.3764	0.00534		19.3764	0.01651		19.3764	0.18005		19.3764	0.0952
19.3934	0.00533		19.3934	0.01667		19.3934	0.17957		19.3934	0.09624
19.4104	0.00532		19.4104	0.01664		19.4104	0.17759		19.4104	0.09469
19.4274	0.00531		19.4274	0.01691		19.4274	0.17908		19.4274	0.09299
19.4444	0.0053		19.4444	0.0169		19.4444	0.18067		19.4444	0.09449
19.4614	0.00529		19.4614	0.01661		19.4614	0.18266		19.4614	0.09501
19.4784	0.00528		19.4784	0.01657		19.4784	0.18221		19.4784	0.09603
19.4954	0.00527		19.4954	0.01646		19.4954	0.17952		19.4954	0.09422
19.5124	0.00526		19.5124	0.01668		19.5124	0.17939		19.5124	0.09585
19.5294	0.00525		19.5294	0.01679		19.5294	0.17958		19.5294	0.09463
19.5464	0.00524		19.5464	0.01653		19.5464	0.18055		19.5464	0.09636
19.5634	0.00524		19.5634	0.01652		19.5634	0.18003		19.5634	0.09553
19.5804	0.00523		19.5804	0.01642		19.5804	0.17816		19.5804	0.09447
19.5974	0.00522		19.5974	0.01625		19.5974	0.17984		19.5974	0.09507
19.6144	0.00521		19.6144	0.01637		19.6144	0.18049		19.6144	0.09336
19.6314	0.0052		19.6314	0.01625		19.6314	0.17888		19.6314	0.09429
19.6484	0.00519		19.6484	0.01592		19.6484	0.17697		19.6484	0.0945
19.6654	0.00518		19.6654	0.01602		19.6654	0.17708		19.6654	0.09414
19.6824	0.00517		19.6824	0.01647		19.6824	0.17956		19.6824	0.09278
19.6994	0.00516		19.6994	0.01656		19.6994	0.18209		19.6994	0.0956
19.7164	0.00515		19.7164	0.0161		19.7164	0.18283		19.7164	0.09367
19.7334	0.00515		19.7334	0.01579		19.7334	0.18075		19.7334	0.09624
19.7504	0.00514		19.7504	0.01605		19.7504	0.17911		19.7504	0.09556
19.7674	0.00513		19.7674	0.01613		19.7674	0.18268		19.7674	0.09192
19.7844	0.00512		19.7844	0.01586		19.7844	0.18327		19.7844	0.09557
19.8014	0.00511		19.8014	0.01601		19.8014	0.17837		19.8014	0.09595
19.8184	0.0051		19.8184	0.01608		19.8184	0.17795		19.8184	0.09577
19.8354	0.00509		19.8354	0.01578		19.8354	0.17962		19.8354	0.09146
19.8524	0.00508		19.8524	0.01573		19.8524	0.18108		19.8524	0.09435
19.8694	0.00507		19.8694	0.01595		19.8694	0.18228		19.8694	0.09439
19.8864	0.00506		19.8864	0.0159		19.8864	0.18241		19.8864	0.09719
19.9034	0.00506		19.9034	0.01604		19.9034	0.18226		19.9034	0.09571
19.9204	0.00505		19.9204	0.01594		19.9204	0.18139		19.9204	0.0949
19.9374	0.00504		19.9374	0.01563		19.9374	0.17947		19.9374	0.09558
19.9544	0.00503		19.9544	0.01612		19.9544	0.18062		19.9544	0.09443
19.9714	0.00502		19.9714	0.017		19.9714	0.18378		19.9714	0.09548
19.9884	0.00501		19.9884	0.01691		19.9884	0.18335		19.9884	0.09765
20.0054	0.005		20.0054	0.01699		20.0054	0.1802		20.0054	0.09517
20.0224	0.00499		20.0224	0.01732		20.0224	0.17846		20.0224	0.09662
20.0394	0.00507		20.0394	0.01686		20.0394	0.17905		20.0394	0.09722
20.0564	0.00506		20.0564	0.01619		20.0564	0.17924		20.0564	0.09583
20.0734	0.00505		20.0734	0.0162		20.0734	0.1783		20.0734	0.09631
20.0904	0.00505		20.0904	0.01611		20.0904	0.17573		20.0904	0.09833
20.1074	0.00504		20.1074	0.01622		20.1074	0.17406		20.1074	0.09801
20.1244	0.00504		20.1244	0.01602		20.1244	0.17778		20.1244	0.09659
20.1414	0.00503		20.1414	0.01611		20.1414	0.18157		20.1414	0.09706
20.1584	0.00503		20.1584	0.01639		20.1584	0.18033		20.1584	0.09838
20.1754	0.00502		20.1754	0.01591		20.1754	0.17817		20.1754	0.09849
20.1924	0.00502		20.1924	0.01556		20.1924	0.17933		20.1924	0.1005
20.2094	0.00501		20.2094	0.01575		20.2094	0.17929		20.2094	0.09991
20.2264	0.00501		20.2264	0.01581		20.2264	0.17953		20.2264	0.09833
20.2434	0.00501		20.2434	0.01609		20.2434	0.18153		20.2434	0.10014
20.2604	0.005		20.2604	0.01612		20.2604	0.18188		20.2604	0.10183
20.2774	0.005		20.2774	0.01588		20.2774	0.18244		20.2774	0.10218
20.2944	0.005		20.2944	0.01577		20.2944	0.1847		20.2944	0.10527
20.3114	0.005		20.3114	0.01553		20.3114	0.18266		20.3114	0.10856
20.3284	0.005		20.3284	0.01563		20.3284	0.17988		20.3284	0.10882
20.3454	0.00499		20.3454	0.01588		20.3454	0.18201		20.3454	0.11566
20.3624	0.00499		20.3624	0.01574		20.3624	0.18406		20.3624	0.1235
20.3794	0.00499		20.3794	0.0156		20.3794	0.18402		20.3794	0.12986
20.3964	0.005		20.3964	0.01562		20.3964	0.18209		20.3964	0.13768
20.4134	0.005		20.4134	0.01535		20.4134	0.18097		20.4134	0.14441
20.4304	0.005		20.4304	0.0152		20.4304	0.18346		20.4304	0.14316
20.4474	0.00501		20.4474	0.01537		20.4474	0.185		20.4474	0.13591
20.4644	0.00501		20.4644	0.01548		20.4644	0.18257		20.4644	0.1254
20.4814	0.00502		20.4814	0.01524		20.4814	0.18155		20.4814	0.11888
20.4984	0.00503		20.4984	0.01506		20.4984	0.18167		20.4984	0.10946
20.5154	0.00504		20.5154	0.01529		20.5154	0.18238		20.5154	0.10301
20.5324	0.00505		20.5324	0.01566		20.5324	0.18232		20.5324	0.09902
20.5494	0.00506		20.5494	0.01581		20.5494	0.18408		20.5494	0.09989
20.5664	0.00508		20.5664	0.01586		20.5664	0.18549		20.5664	0.09421
20.5834	0.0051		20.5834	0.01574		20.5834	0.18386		20.5834	0.09647
20.6004	0.00512		20.6004	0.01548		20.6004	0.18376		20.6004	0.09655
20.6174	0.00515		20.6174	0.01536		20.6174	0.1844		20.6174	0.09439
20.6344	0.00518		20.6344	0.01533		20.6344	0.18599		20.6344	0.09246
20.6514	0.00521		20.6514	0.01519		20.6514	0.18539		20.6514	0.09338
20.6684	0.00526		20.6684	0.01537		20.6684	0.18316		20.6684	0.09297
20.6854	0.00531		20.6854	0.01532		20.6854	0.18355		20.6854	0.09504
20.7024	0.00537		20.7024	0.01512		20.7024	0.18596		20.7024	0.09286
20.7194	0.00544		20.7194	0.01524		20.7194	0.1897		20.7194	0.09415
20.7364	0.00552		20.7364	0.01519		20.7364	0.19182		20.7364	0.09288
20.7534	0.00562		20.7534	0.01532		20.7534	0.19378		20.7534	0.09386
20.7704	0.00574		20.7704	0.01565		20.7704	0.19596		20.7704	0.09347
20.7874	0.00589		20.7874	0.01629		20.7874	0.19989		20.7874	0.09597
20.8044	0.00607		20.8044	0.01637		20.8044	0.20378		20.8044	0.09718
20.8214	0.0063		20.8214	0.01592		20.8214	0.20855		20.8214	0.09337
20.8384	0.00659		20.8384	0.01638		20.8384	0.21794		20.8384	0.09822
20.8554	0.00695		20.8554	0.01811		20.8554	0.22679		20.8554	0.09956
20.8724	0.00745		20.8724	0.01839		20.8724	0.23586		20.8724	0.09873
20.8894	0.00815		20.8894	0.01843		20.8894	0.25028		20.8894	0.09924
20.9064	0.00926		20.9064	0.01937		20.9064	0.26627		20.9064	0.10478
20.9234	0.01119		20.9234	0.02116		20.9234	0.28134		20.9234	0.10594
20.9404	0.01465		20.9404	0.02318		20.9404	0.29551		20.9404	0.11085
20.9574	0.02066		20.9574	0.02463		20.9574	0.30524		20.9574	0.11269
20.9744	0.03012		20.9744	0.02637		20.9744	0.30968		20.9744	0.11614
20.9914	0.04308		20.9914	0.02898		20.9914	0.31082		20.9914	0.12317
21.0084	0.05756		21.0084	0.03101		21.0084	0.30925		21.0084	0.13094
21.0254	0.06829		21.0254	0.03103		21.0254	0.30485		21.0254	0.14125
21.0424	0.06852		21.0424	0.02933		21.0424	0.29558		21.0424	0.14383
21.0594	0.05807		21.0594	0.02673		21.0594	0.28139		21.0594	0.14294
21.0764	0.04362		21.0764	0.02406		21.0764	0.26601		21.0764	0.13901
21.0934	0.03058		21.0934	0.02158		21.0934	0.25135		21.0934	0.13299
21.1104	0.02101		21.1104	0.01944		21.1104	0.23655		21.1104	0.12288
21.1274	0.01494		21.1274	0.01773		21.1274	0.22459		21.1274	0.11381
21.1444	0.01143		21.1444	0.01655		21.1444	0.21934		21.1444	0.1075
21.1614	0.00946		21.1614	0.01597		21.1614	0.21718		21.1614	0.10159
21.1784	0.00828		21.1784	0.01573		21.1784	0.21347		21.1784	0.09494
21.1954	0.00748		21.1954	0.01544		21.1954	0.20809		21.1954	0.09212
21.2124	0.0069		21.2124	0.0151		21.2124	0.20216		21.2124	0.09028
21.2294	0.00647		21.2294	0.01508		21.2294	0.19587		21.2294	0.09107
21.2464	0.00613		21.2464	0.01525		21.2464	0.19124		21.2464	0.09197
21.2634	0.00587		21.2634	0.01547		21.2634	0.1894		21.2634	0.09147
21.2804	0.00566		21.2804	0.01525		21.2804	0.18965		21.2804	0.09031
21.2974	0.00548		21.2974	0.01462		21.2974	0.18856		21.2974	0.09115
21.3144	0.00534		21.3144	0.01491		21.3144	0.18617		21.3144	0.09001
21.3314	0.00522		21.3314	0.01539		21.3314	0.18564		21.3314	0.09008
21.3484	0.00512		21.3484	0.01522		21.3484	0.18399		21.3484	0.09244
21.3654	0.00503		21.3654	0.01458		21.3654	0.18115		21.3654	0.09167
21.3824	0.00495		21.3824	0.01414		21.3824	0.17986		21.3824	0.08986
21.3994	0.00488		21.3994	0.01415		21.3994	0.18102		21.3994	0.08882
21.4164	0.00482		21.4164	0.01405		21.4164	0.18133		21.4164	0.09059
21.4334	0.00476		21.4334	0.0142		21.4334	0.17835		21.4334	0.08926
21.4504	0.00471		21.4504	0.01447		21.4504	0.17774		21.4504	0.09091
21.4674	0.00467		21.4674	0.0146		21.4674	0.17666		21.4674	0.08974
21.4844	0.00462		21.4844	0.01496		21.4844	0.17528		21.4844	0.08848
21.5014	0.00459		21.5014	0.01494		21.5014	0.17783		21.5014	0.0923
21.5184	0.00455		21.5184	0.01449		21.5184	0.17929		21.5184	0.09078
21.5354	0.00452		21.5354	0.01451		21.5354	0.17783		21.5354	0.08981
21.5524	0.00449		21.5524	0.01478		21.5524	0.17674		21.5524	0.08897
21.5694	0.00446		21.5694	0.01445		21.5694	0.17515		21.5694	0.08817
21.5864	0.00444		21.5864	0.01415		21.5864	0.17611		21.5864	0.0877
21.6034	0.00441		21.6034	0.01418		21.6034	0.17846		21.6034	0.08948
21.6204	0.00439		21.6204	0.01385		21.6204	0.17522		21.6204	0.09
21.6374	0.00437		21.6374	0.01351		21.6374	0.17414		21.6374	0.09072
21.6544	0.00434		21.6544	0.01398		21.6544	0.17586		21.6544	0.08787
21.6714	0.00432		21.6714	0.01423		21.6714	0.17433		21.6714	0.08852
21.6884	0.0043		21.6884	0.01456		21.6884	0.17509		21.6884	0.09173
21.7054	0.00429		21.7054	0.01432		21.7054	0.17807		21.7054	0.0873
21.7224	0.00427		21.7224	0.01415		21.7224	0.17587		21.7224	0.08959
21.7394	0.00425		21.7394	0.01418		21.7394	0.1725		21.7394	0.09
21.7564	0.00423		21.7564	0.01393		21.7564	0.17213		21.7564	0.08972
21.7734	0.00422		21.7734	0.01395		21.7734	0.17261		21.7734	0.08941
21.7904	0.0042		21.7904	0.01422		21.7904	0.17398		21.7904	0.08882
21.8074	0.00419		21.8074	0.01418		21.8074	0.17378		21.8074	0.08813
21.8244	0.00417		21.8244	0.01422		21.8244	0.17007		21.8244	0.09041
21.8414	0.00416		21.8414	0.01404		21.8414	0.16826		21.8414	0.08905
21.8584	0.00414		21.8584	0.01423		21.8584	0.1705		21.8584	0.08829
21.8754	0.00413		21.8754	0.01426		21.8754	0.17245		21.8754	0.08802
21.8924	0.00412		21.8924	0.01395		21.8924	0.17216		21.8924	0.08952
21.9094	0.0041		21.9094	0.01409		21.9094	0.17113		21.9094	0.08736
21.9264	0.00409		21.9264	0.01418		21.9264	0.16985		21.9264	0.0873
21.9434	0.00408		21.9434	0.01388		21.9434	0.16896		21.9434	0.08804
21.9604	0.00407		21.9604	0.01379		21.9604	0.17005		21.9604	0.08595
21.9774	0.00405		21.9774	0.01402		21.9774	0.17016		21.9774	0.08635
21.9944	0.00404		21.9944	0.01391		21.9944	0.1713		21.9944	0.08657
22.0114	0.00403		22.0114	0.0141		22.0114	0.17635		22.0114	0.0886
22.0284	0.00402		22.0284	0.01421		22.0284	0.17819		22.0284	0.08542
22.0454	0.00393		22.0454	0.01385		22.0454	0.17558		22.0454	0.08548
22.0624	0.00392		22.0624	0.01359		22.0624	0.17376		22.0624	0.08639
22.0794	0.00391		22.0794	0.01327		22.0794	0.17418		22.0794	0.08826
22.0964	0.0039		22.0964	0.0138		22.0964	0.17521		22.0964	0.0879
22.1134	0.0039		22.1134	0.01393		22.1134	0.17392		22.1134	0.08945
22.1304	0.00389		22.1304	0.01336		22.1304	0.17065		22.1304	0.08511
22.1474	0.00388		22.1474	0.01349		22.1474	0.171		22.1474	0.08506
22.1644	0.00388		22.1644	0.01376		22.1644	0.17434		22.1644	0.08579
22.1814	0.00388		22.1814	0.01369		22.1814	0.17405		22.1814	0.08516
22.1984	0.00388		22.1984	0.01375		22.1984	0.17272		22.1984	0.08669
22.2154	0.00388		22.2154	0.01428		22.2154	0.17255		22.2154	0.08661
22.2324	0.00389		22.2324	0.01435		22.2324	0.17376		22.2324	0.08777
22.2494	0.0039		22.2494	0.01405		22.2494	0.17413		22.2494	0.08781
22.2664	0.00392		22.2664	0.01399		22.2664	0.17208		22.2664	0.08593
22.2834	0.00397		22.2834	0.01406		22.2834	0.17002		22.2834	0.08782
22.3004	0.00404		22.3004	0.01398		22.3004	0.17021		22.3004	0.08942
22.3174	0.00413		22.3174	0.01393		22.3174	0.17206		22.3174	0.08814
22.3344	0.00421		22.3344	0.01384		22.3344	0.17309		22.3344	0.08635
22.3514	0.00425		22.3514	0.01375		22.3514	0.17235		22.3514	0.08607
22.3684	0.00421		22.3684	0.01367		22.3684	0.17015		22.3684	0.08612
22.3854	0.00412		22.3854	0.01362		22.3854	0.17069		22.3854	0.08645
22.4024	0.00403		22.4024	0.01378		22.4024	0.17421		22.4024	0.08581
22.4194	0.00395		22.4194	0.01391		22.4194	0.17532		22.4194	0.08437
22.4364	0.00389		22.4364	0.0137		22.4364	0.1749		22.4364	0.08531
22.4534	0.00395		22.4534	0.01342		22.4534	0.17489		22.4534	0.08807
22.4704	0.00393		22.4704	0.01352		22.4704	0.1745		22.4704	0.09065
22.4874	0.00392		22.4874	0.01354		22.4874	0.17565		22.4874	0.08518
22.5044	0.00392		22.5044	0.01316		22.5044	0.17679		22.5044	0.08624
22.5214	0.00391		22.5214	0.01306		22.5214	0.17416		22.5214	0.08762
22.5384	0.00391		22.5384	0.01328		22.5384	0.17206		22.5384	0.0859
22.5554	0.00391		22.5554	0.0135		22.5554	0.17418		22.5554	0.08631
22.5724	0.00391		22.5724	0.01362		22.5724	0.17555		22.5724	0.08428
22.5894	0.00391		22.5894	0.01349		22.5894	0.17381		22.5894	0.08716
22.6064	0.00391		22.6064	0.01335		22.6064	0.17344		22.6064	0.08575
22.6234	0.00391		22.6234	0.01334		22.6234	0.17456		22.6234	0.08536
22.6404	0.00391		22.6404	0.01326		22.6404	0.17396		22.6404	0.08756
22.6574	0.00391		22.6574	0.01318		22.6574	0.17198		22.6574	0.08477
22.6744	0.00391		22.6744	0.01341		22.6744	0.17251		22.6744	0.08589
22.6914	0.00392		22.6914	0.0135		22.6914	0.17605		22.6914	0.0835
22.7084	0.00392		22.7084	0.01336		22.7084	0.1761		22.7084	0.08447
22.7254	0.00392		22.7254	0.01307		22.7254	0.1741		22.7254	0.08539
22.7424	0.00393		22.7424	0.01344		22.7424	0.17254		22.7424	0.08669
22.7594	0.00393		22.7594	0.01364		22.7594	0.17352		22.7594	0.08628
22.7764	0.00394		22.7764	0.01365		22.7764	0.17688		22.7764	0.08447
22.7934	0.00395		22.7934	0.01388		22.7934	0.17781		22.7934	0.08587
22.8104	0.00396		22.8104	0.01389		22.8104	0.17829		22.8104	0.08621
22.8274	0.00396		22.8274	0.01359		22.8274	0.17929		22.8274	0.08469
22.8444	0.00397		22.8444	0.01374		22.8444	0.17858		22.8444	0.08663
22.8614	0.00399		22.8614	0.01373		22.8614	0.17664		22.8614	0.08721
22.8784	0.004		22.8784	0.01374		22.8784	0.17742		22.8784	0.08819
22.8954	0.00401		22.8954	0.01393		22.8954	0.18113		22.8954	0.0873
22.9124	0.00403		22.9124	0.01417		22.9124	0.18315		22.9124	0.0863
22.9294	0.00405		22.9294	0.01429		22.9294	0.1813		22.9294	0.08711
22.9464	0.00407		22.9464	0.01423		22.9464	0.18126		22.9464	0.0852
22.9634	0.00409		22.9634	0.01405		22.9634	0.18501		22.9634	0.08703
22.9804	0.00411		22.9804	0.01378		22.9804	0.18765		22.9804	0.08598
22.9974	0.00414		22.9974	0.01381		22.9974	0.18977		22.9974	0.08679
23.0144	0.00418		23.0144	0.01377		23.0144	0.19403		23.0144	0.08704
23.0314	0.00421		23.0314	0.01385		23.0314	0.20085		23.0314	0.0864
23.0484	0.00426		23.0484	0.01432		23.0484	0.20768		23.0484	0.08666
23.0654	0.00431		23.0654	0.01435		23.0654	0.21319		23.0654	0.08665
23.0824	0.00436		23.0824	0.01409		23.0824	0.22007		23.0824	0.08792
23.0994	0.00443		23.0994	0.01417		23.0994	0.23076		23.0994	0.08761
23.1164	0.00451		23.1164	0.01423		23.1164	0.24389		23.1164	0.08759
23.1334	0.0046		23.1334	0.01433		23.1334	0.25556		23.1334	0.08855
23.1504	0.0047		23.1504	0.01437		23.1504	0.26372		23.1504	0.08789
23.1674	0.00483		23.1674	0.01424		23.1674	0.2703		23.1674	0.08788
23.1844	0.00498		23.1844	0.01476		23.1844	0.27523		23.1844	0.08605
23.2014	0.00517		23.2014	0.01509		23.2014	0.2768		23.2014	0.0877
23.2184	0.00539		23.2184	0.01492		23.2184	0.27825		23.2184	0.09018
23.2354	0.00568		23.2354	0.01493		23.2354	0.28062		23.2354	0.09007
23.2524	0.00603		23.2524	0.01529		23.2524	0.28149		23.2524	0.09012
23.2694	0.0065		23.2694	0.01588		23.2694	0.27922		23.2694	0.09272
23.2864	0.00713		23.2864	0.01613		23.2864	0.27741		23.2864	0.09459
23.3034	0.00807		23.3034	0.01628		23.3034	0.27572		23.3034	0.0966
23.3204	0.00962		23.3204	0.01682		23.3204	0.27295		23.3204	0.0989
23.3374	0.01235		23.3374	0.0179		23.3374	0.27287		23.3374	0.1004
23.3544	0.01724		23.3544	0.01924		23.3544	0.27083		23.3544	0.10433
23.3714	0.02543		23.3714	0.02055		23.3714	0.26516		23.3714	0.10818
23.3884	0.03766		23.3884	0.02223		23.3884	0.26269		23.3884	0.1115
23.4054	0.0532		23.4054	0.02504		23.4054	0.26181		23.4054	0.11593
23.4224	0.06846		23.4224	0.02917		23.4224	0.26202		23.4224	0.12228
23.4394	0.0762		23.4394	0.03514		23.4394	0.26491		23.4394	0.12737
23.4564	0.07085		23.4564	0.0437		23.4564	0.26638		23.4564	0.13421
23.4734	0.0564		23.4734	0.05362		23.4734	0.26567		23.4734	0.13827
23.4904	0.0405		23.4904	0.06483		23.4904	0.26568		23.4904	0.14409
23.5074	0.02749		23.5074	0.07675		23.5074	0.2672		23.5074	0.14869
23.5244	0.01852		23.5244	0.0881		23.5244	0.27124		23.5244	0.14993
23.5414	0.01306		23.5414	0.09958		23.5414	0.27684		23.5414	0.15406
23.5584	0.00998		23.5584	0.11021		23.5584	0.27831		23.5584	0.16166
23.5754	0.00825		23.5754	0.11889		23.5754	0.27594		23.5754	0.16861
23.5924	0.00722		23.5924	0.12385		23.5924	0.27431		23.5924	0.17267
23.6094	0.00653		23.6094	0.12661		23.6094	0.26689		23.6094	0.17587
23.6264	0.00603		23.6264	0.13077		23.6264	0.25533		23.6264	0.17372
23.6434	0.00565		23.6434	0.13419		23.6434	0.24377		23.6434	0.17841
23.6604	0.00535		23.6604	0.12532		23.6604	0.2303		23.6604	0.17501
23.6774	0.0051		23.6774	0.10115		23.6774	0.21795		23.6774	0.15606
23.6944	0.0049		23.6944	0.07878		23.6944	0.20987		23.6944	0.13399
23.7114	0.00474		23.7114	0.06578		23.7114	0.20158		23.7114	0.12589
23.7284	0.0046		23.7284	0.05247		23.7284	0.19226		23.7284	0.11827
23.7454	0.00448		23.7454	0.03683		23.7454	0.18865		23.7454	0.10397
23.7624	0.00438		23.7624	0.02563		23.7624	0.18488		23.7624	0.09479
23.7794	0.00443		23.7794	0.02029		23.7794	0.17996		23.7794	0.0914
23.7964	0.00437		23.7964	0.01815		23.7964	0.17616		23.7964	0.09103
23.8134	0.00431		23.8134	0.01686		23.8134	0.17442		23.8134	0.08969
23.8304	0.00426		23.8304	0.01597		23.8304	0.17571		23.8304	0.08724
23.8474	0.00422		23.8474	0.01552		23.8474	0.17824		23.8474	0.08784
23.8644	0.0042		23.8644	0.01521		23.8644	0.17909		23.8644	0.0865
23.8814	0.00419		23.8814	0.01448		23.8814	0.17807		23.8814	0.08825
23.8984	0.0042		23.8984	0.01357		23.8984	0.17754		23.8984	0.08897
23.9154	0.00424		23.9154	0.01358		23.9154	0.17718		23.9154	0.08597
23.9324	0.00429		23.9324	0.01366		23.9324	0.17775		23.9324	0.08466
23.9494	0.00434		23.9494	0.01392		23.9494	0.181		23.9494	0.08742
23.9664	0.00433		23.9664	0.01377		23.9664	0.18192		23.9664	0.08819
23.9834	0.00428		23.9834	0.01356		23.9834	0.18003		23.9834	0.08779
24.0004	0.00419		24.0004	0.01351		24.0004	0.17849		24.0004	0.08596
24.0174	0.00411		24.0174	0.01354		24.0174	0.17663		24.0174	0.08691
24.0344	0.00404		24.0344	0.01362		24.0344	0.17573		24.0344	0.08805
24.0514	0.004		24.0514	0.01376		24.0514	0.17657		24.0514	0.09059
24.0684	0.00398		24.0684	0.01329		24.0684	0.17687		24.0684	0.08877
24.0854	0.00396		24.0854	0.01302		24.0854	0.17617		24.0854	0.08774
24.1024	0.00395		24.1024	0.01321		24.1024	0.17449		24.1024	0.08682
24.1194	0.00395		24.1194	0.0135		24.1194	0.17315		24.1194	0.08833
24.1364	0.00395		24.1364	0.01315		24.1364	0.17549		24.1364	0.08791
24.1534	0.00396		24.1534	0.01322		24.1534	0.1772		24.1534	0.08581
24.1704	0.00396		24.1704	0.01333		24.1704	0.17508		24.1704	0.08559
24.1874	0.00397		24.1874	0.0132		24.1874	0.17458		24.1874	0.08503
24.2044	0.00398		24.2044	0.013		24.2044	0.17662		24.2044	0.08461
24.2214	0.004		24.2214	0.01316		24.2214	0.17519		24.2214	0.08484
24.2384	0.00401		24.2384	0.01313		24.2384	0.17311		24.2384	0.08622
24.2554	0.00403		24.2554	0.01307		24.2554	0.17517		24.2554	0.08606
24.2724	0.00406		24.2724	0.01303		24.2724	0.17573		24.2724	0.08505
24.2894	0.00409		24.2894	0.01302		24.2894	0.17713		24.2894	0.08594
24.3064	0.00412		24.3064	0.01303		24.3064	0.17976		24.3064	0.08537
24.3234	0.00416		24.3234	0.01301		24.3234	0.18065		24.3234	0.08566
24.3404	0.0042		24.3404	0.01327		24.3404	0.18097		24.3404	0.08609
24.3574	0.00426		24.3574	0.01356		24.3574	0.18022		24.3574	0.08766
24.3744	0.00432		24.3744	0.01369		24.3744	0.18171		24.3744	0.08641
24.3914	0.00438		24.3914	0.01369		24.3914	0.18301		24.3914	0.08574
24.4084	0.00446		24.4084	0.01382		24.4084	0.18446		24.4084	0.08691
24.4254	0.00456		24.4254	0.0143		24.4254	0.18678		24.4254	0.08823
24.4424	0.00457		24.4424	0.01453		24.4424	0.18471		24.4424	0.08865
24.4594	0.0047		24.4594	0.01471		24.4594	0.18388		24.4594	0.08804
24.4764	0.00486		24.4764	0.01504		24.4764	0.18641		24.4764	0.09075
24.4934	0.00504		24.4934	0.01601		24.4934	0.19019		24.4934	0.09292
24.5104	0.00526		24.5104	0.01715		24.5104	0.19379		24.5104	0.09197
24.5274	0.00553		24.5274	0.01818		24.5274	0.19837		24.5274	0.09578
24.5444	0.00585		24.5444	0.0194		24.5444	0.20787		24.5444	0.09451
24.5614	0.00625		24.5614	0.0214		24.5614	0.21697		24.5614	0.09496
24.5784	0.00676		24.5784	0.02427		24.5784	0.22816		24.5784	0.09625
24.5954	0.00742		24.5954	0.0289		24.5954	0.24445		24.5954	0.10358
24.6124	0.00831		24.6124	0.03644		24.6124	0.26395		24.6124	0.10645
24.6294	0.0096		24.6294	0.05026		24.6294	0.29093		24.6294	0.11552
24.6464	0.01169		24.6464	0.06967		24.6464	0.33083		24.6464	0.12371
24.6634	0.01536		24.6634	0.07956		24.6634	0.38292		24.6634	0.13086
24.6804	0.02195		24.6804	0.07444		24.6804	0.44551		24.6804	0.14874
24.6974	0.03314		24.6974	0.065		24.6974	0.50781		24.6974	0.17819
24.7144	0.05022		24.7144	0.05923		24.7144	0.52873		24.7144	0.20224
24.7314	0.0726		24.7314	0.05125		24.7314	0.49276		24.7314	0.21479
24.7484	0.09585		24.7484	0.04083		24.7484	0.43639		24.7484	0.18667
24.7654	0.10996		24.7654	0.0315		24.7654	0.38967		24.7654	0.15771
24.7824	0.10523		24.7824	0.0244		24.7824	0.34941		24.7824	0.14965
24.7994	0.08526		24.7994	0.02		24.7994	0.29937		24.7994	0.14358
24.8164	0.06152		24.8164	0.0177		24.8164	0.25001		24.8164	0.12332
24.8334	0.04137		24.8334	0.01632		24.8334	0.21726		24.8334	0.10614
24.8504	0.02714		24.8504	0.01568		24.8504	0.1989		24.8504	0.10218
24.8674	0.01832		24.8674	0.01512		24.8674	0.18977		24.8674	0.10175
24.8844	0.0133		24.8844	0.01441		24.8844	0.18508		24.8844	0.10475
24.9014	0.0105		24.9014	0.01397		24.9014	0.18199		24.9014	0.10259
24.9184	0.00885		24.9184	0.01376		24.9184	0.17855		24.9184	0.09965
24.9354	0.00778		24.9354	0.01364		24.9354	0.17538		24.9354	0.09561
24.9524	0.00701		24.9524	0.01303		24.9524	0.17464		24.9524	0.09373
24.9694	0.00644		24.9694	0.01314		24.9694	0.17335		24.9694	0.09094
24.9864	0.00599		24.9864	0.01245		24.9864	0.17014		24.9864	0.08638
25.0034	0.00564		25.0034	0.01265		25.0034	0.16919		25.0034	0.08557
25.0204	0.00535		25.0204	0.01292		25.0204	0.1702		25.0204	0.08455
25.0374	0.0051		25.0374	0.01255		25.0374	0.16984		25.0374	0.0845
25.0544	0.00488		25.0544	0.01235		25.0544	0.16922		25.0544	0.08426
25.0714	0.00468		25.0714	0.01259		25.0714	0.16989		25.0714	0.08483
25.0884	0.00451		25.0884	0.01267		25.0884	0.17039		25.0884	0.08552
25.1054	0.00436		25.1054	0.0128		25.1054	0.17004		25.1054	0.08675
25.1224	0.00424		25.1224	0.01227		25.1224	0.17063		25.1224	0.08636
25.1394	0.00414		25.1394	0.01201		25.1394	0.17147		25.1394	0.0857
25.1564	0.00405		25.1564	0.01222		25.1564	0.17193		25.1564	0.08571
25.1734	0.00397		25.1734	0.01227		25.1734	0.17208		25.1734	0.08734
25.1904	0.0039		25.1904	0.0123		25.1904	0.17118		25.1904	0.08763
25.2074	0.00384		25.2074	0.01253		25.2074	0.17198		25.2074	0.08908
25.2244	0.00378		25.2244	0.01226		25.2244	0.17459		25.2244	0.09183
25.2414	0.00373		25.2414	0.01214		25.2414	0.17436		25.2414	0.09495
25.2584	0.00368		25.2584	0.01225		25.2584	0.17146		25.2584	0.09814
25.2754	0.00364		25.2754	0.01213		25.2754	0.17036		25.2754	0.10249
25.2924	0.0036		25.2924	0.01193		25.2924	0.17077		25.2924	0.10601
25.3094	0.00357		25.3094	0.01205		25.3094	0.17083		25.3094	0.10718
25.3264	0.00354		25.3264	0.01236		25.3264	0.17216		25.3264	0.11075
25.3434	0.0035		25.3434	0.01246		25.3434	0.17409		25.3434	0.11401
25.3604	0.00348		25.3604	0.01241		25.3604	0.17296		25.3604	0.11406
25.3774	0.00345		25.3774	0.01224		25.3774	0.16991		25.3774	0.11669
25.3944	0.00343		25.3944	0.0123		25.3944	0.16909		25.3944	0.11341
25.4114	0.0034		25.4114	0.0123		25.4114	0.17084		25.4114	0.10948
25.4284	0.00338		25.4284	0.01225		25.4284	0.17053		25.4284	0.11197
25.4454	0.00336		25.4454	0.01218		25.4454	0.16883		25.4454	0.10615
25.4624	0.00334		25.4624	0.01198		25.4624	0.17007		25.4624	0.10211
25.4794	0.00332		25.4794	0.01175		25.4794	0.16847		25.4794	0.10089
25.4964	0.00331		25.4964	0.01153		25.4964	0.16457		25.4964	0.10066
25.5134	0.00329		25.5134	0.01144		25.5134	0.16554		25.5134	0.09573
25.5304	0.00328		25.5304	0.01169		25.5304	0.16865		25.5304	0.09261
25.5474	0.00326		25.5474	0.01192		25.5474	0.16835		25.5474	0.09048
25.5644	0.00335		25.5644	0.01185		25.5644	0.16741		25.5644	0.08808
25.5814	0.00334		25.5814	0.01208		25.5814	0.1672		25.5814	0.08559
25.5984	0.00334		25.5984	0.0122		25.5984	0.16599		25.5984	0.08816
25.6154	0.00333		25.6154	0.012		25.6154	0.16474		25.6154	0.08479
25.6324	0.00332		25.6324	0.01204		25.6324	0.16617		25.6324	0.08469
25.6494	0.00331		25.6494	0.01174		25.6494	0.16862		25.6494	0.08049
25.6664	0.00331		25.6664	0.01166		25.6664	0.16981		25.6664	0.08377
25.6834	0.0033		25.6834	0.01211		25.6834	0.17046		25.6834	0.08052
25.7004	0.00329		25.7004	0.01215		25.7004	0.16923		25.7004	0.0809
25.7174	0.00329		25.7174	0.01206		25.7174	0.16869		25.7174	0.08028
25.7344	0.00329		25.7344	0.01206		25.7344	0.16896		25.7344	0.08035
25.7514	0.00328		25.7514	0.012		25.7514	0.16993		25.7514	0.08167
25.7684	0.00328		25.7684	0.01224		25.7684	0.17054		25.7684	0.07929
25.7854	0.00315		25.7854	0.012		25.7854	0.16906		25.7854	0.08095
25.8024	0.00315		25.8024	0.01209		25.8024	0.16793		25.8024	0.08004
25.8194	0.00315		25.8194	0.01221		25.8194	0.16916		25.8194	0.08229
25.8364	0.00316		25.8364	0.01175		25.8364	0.17082		25.8364	0.0811
25.8534	0.00316		25.8534	0.01126		25.8534	0.17062		25.8534	0.08147
25.8704	0.00317		25.8704	0.01204		25.8704	0.17133		25.8704	0.08221
25.8874	0.00317		25.8874	0.01181		25.8874	0.17339		25.8874	0.08344
25.9044	0.00318		25.9044	0.01164		25.9044	0.17524		25.9044	0.08485
25.9214	0.00319		25.9214	0.01173		25.9214	0.17763		25.9214	0.08277
25.9384	0.0032		25.9384	0.01209		25.9384	0.17855		25.9384	0.08078
25.9554	0.00321		25.9554	0.01213		25.9554	0.17762		25.9554	0.08235
25.9724	0.00322		25.9724	0.01188		25.9724	0.17794		25.9724	0.08387
25.9894	0.00324		25.9894	0.01211		25.9894	0.17954		25.9894	0.08485
26.0064	0.00325		26.0064	0.01201		26.0064	0.1817		26.0064	0.08649
26.0234	0.00327		26.0234	0.01187		26.0234	0.1822		26.0234	0.0883
26.0404	0.00329		26.0404	0.01222		26.0404	0.18053		26.0404	0.08998
26.0574	0.00331		26.0574	0.01203		26.0574	0.18118		26.0574	0.08927
26.0744	0.00333		26.0744	0.01176		26.0744	0.18425		26.0744	0.08763
26.0914	0.00336		26.0914	0.01183		26.0914	0.18782		26.0914	0.08745
26.1084	0.00339		26.1084	0.01203		26.1084	0.1904		26.1084	0.08704
26.1254	0.00343		26.1254	0.01188		26.1254	0.19053		26.1254	0.08655
26.1424	0.00347		26.1424	0.01164		26.1424	0.19274		26.1424	0.08776
26.1594	0.00352		26.1594	0.01176		26.1594	0.19863		26.1594	0.0873
26.1764	0.00357		26.1764	0.0121		26.1764	0.20553		26.1764	0.08532
26.1934	0.00363		26.1934	0.01209		26.1934	0.21138		26.1934	0.08534
26.2104	0.00371		26.2104	0.01191		26.2104	0.21441		26.2104	0.0881
26.2274	0.00379		26.2274	0.0119		26.2274	0.21616		26.2274	0.0862
26.2444	0.00389		26.2444	0.01211		26.2444	0.21763		26.2444	0.0853
26.2614	0.004		26.2614	0.01194		26.2614	0.21821		26.2614	0.08624
26.2784	0.00414		26.2784	0.01185		26.2784	0.21982		26.2784	0.08922
26.2954	0.00431		26.2954	0.01248		26.2954	0.22516		26.2954	0.09058
26.3124	0.0045		26.3124	0.01264		26.3124	0.23055		26.3124	0.08883
26.3294	0.00475		26.3294	0.01231		26.3294	0.23095		26.3294	0.09054
26.3464	0.00505		26.3464	0.01234		26.3464	0.2315		26.3464	0.09279
26.3634	0.00543		26.3634	0.01253		26.3634	0.23415		26.3634	0.09388
26.3804	0.00591		26.3804	0.0127		26.3804	0.23526		26.3804	0.09349
26.3974	0.00656		26.3974	0.01289		26.3974	0.2354		26.3974	0.09496
26.4144	0.00749		26.4144	0.01317		26.4144	0.23525		26.4144	0.09381
26.4314	0.00894		26.4314	0.01327		26.4314	0.2321		26.4314	0.0946
26.4484	0.01144		26.4484	0.01323		26.4484	0.22722		26.4484	0.09403
26.4654	0.01601		26.4654	0.01348		26.4654	0.22611		26.4654	0.09582
26.4824	0.02377		26.4824	0.01405		26.4824	0.22623		26.4824	0.09435
26.4994	0.03601		26.4994	0.01447		26.4994	0.2254		26.4994	0.09527
26.5164	0.05281		26.5164	0.01477		26.5164	0.22339		26.5164	0.09786
26.5334	0.07171		26.5334	0.01594		26.5334	0.22294		26.5334	0.09791
26.5504	0.08597		26.5504	0.01744		26.5504	0.22643		26.5504	0.10035
26.5674	0.08669		26.5674	0.01853		26.5674	0.23015		26.5674	0.10148
26.5844	0.0733		26.5844	0.01989		26.5844	0.23132		26.5844	0.10506
26.6014	0.05444		26.6014	0.0214		26.6014	0.23235		26.6014	0.10397
26.6184	0.03727		26.6184	0.02327		26.6184	0.23614		26.6184	0.10814
26.6354	0.02459		26.6354	0.02517		26.6354	0.24168		26.6354	0.1111
26.6524	0.01647		26.6524	0.02649		26.6524	0.24398		26.6524	0.11442
26.6694	0.01177		26.6694	0.02739		26.6694	0.24314		26.6694	0.1169
26.6864	0.00915		26.6864	0.02801		26.6864	0.2422		26.6864	0.11648
26.7034	0.00764		26.7034	0.02821		26.7034	0.2371		26.7034	0.11971
26.7204	0.00669		26.7204	0.02833		26.7204	0.23106		26.7204	0.12217
26.7374	0.00602		26.7374	0.02558		26.7374	0.22501		26.7374	0.11754
26.7544	0.00556		26.7544	0.02189		26.7544	0.2165		26.7544	0.11586
26.7714	0.00517		26.7714	0.02048		26.7714	0.20786		26.7714	0.10766
26.7884	0.00487		26.7884	0.0186		26.7884	0.19842		26.7884	0.09881
26.8054	0.00462		26.8054	0.01626		26.8054	0.18901		26.8054	0.09339
26.8224	0.00442		26.8224	0.01461		26.8224	0.18319		26.8224	0.09015
26.8394	0.00426		26.8394	0.01371		26.8394	0.179		26.8394	0.08653
26.8564	0.00412		26.8564	0.01229		26.8564	0.17524		26.8564	0.08247
26.8734	0.00401		26.8734	0.01186		26.8734	0.17399		26.8734	0.07968
26.8904	0.00392		26.8904	0.01173		26.8904	0.17278		26.8904	0.07984
26.9074	0.00384		26.9074	0.01145		26.9074	0.17054		26.9074	0.07787
26.9244	0.00378		26.9244	0.01148		26.9244	0.16888		26.9244	0.07692
26.9414	0.00373		26.9414	0.01135		26.9414	0.16884		26.9414	0.07789
26.9584	0.00369		26.9584	0.01135		26.9584	0.16846		26.9584	0.07749
26.9754	0.00366		26.9754	0.01162		26.9754	0.16689		26.9754	0.07642
26.9924	0.00364		26.9924	0.01152		26.9924	0.16608		26.9924	0.07587
27.0094	0.00363		27.0094	0.01131		27.0094	0.16617		27.0094	0.07687
27.0264	0.00363		27.0264	0.011		27.0264	0.16601		27.0264	0.07843
27.0434	0.00363		27.0434	0.01113		27.0434	0.1673		27.0434	0.07589
27.0604	0.00365		27.0604	0.01104		27.0604	0.16951		27.0604	0.07732
27.0774	0.00367		27.0774	0.01091		27.0774	0.16921		27.0774	0.07783
27.0944	0.00371		27.0944	0.01082		27.0944	0.16708		27.0944	0.07649
27.1114	0.00375		27.1114	0.01125		27.1114	0.16846		27.1114	0.07655
27.1284	0.00381		27.1284	0.01136		27.1284	0.17283		27.1284	0.07738
27.1454	0.00389		27.1454	0.01147		27.1454	0.17412		27.1454	0.07674
27.1624	0.00398		27.1624	0.01177		27.1624	0.17131		27.1624	0.07695
27.1794	0.00409		27.1794	0.01167		27.1794	0.16919		27.1794	0.07692
27.1964	0.00424		27.1964	0.01168		27.1964	0.17038		27.1964	0.07754
27.2134	0.00441		27.2134	0.01182		27.2134	0.17275		27.2134	0.07698
27.2304	0.00463		27.2304	0.01202		27.2304	0.17471		27.2304	0.07656
27.2474	0.0049		27.2474	0.01241		27.2474	0.17596		27.2474	0.07736
27.2644	0.00525		27.2644	0.01274		27.2644	0.17847		27.2644	0.07837
27.2814	0.00571		27.2814	0.01299		27.2814	0.18181		27.2814	0.07905
27.2984	0.00632		27.2984	0.01357		27.2984	0.18503		27.2984	0.08068
27.3154	0.00722		27.3154	0.01486		27.3154	0.19072		27.3154	0.08012
27.3324	0.00868		27.3324	0.01645		27.3324	0.20023		27.3324	0.0835
27.3494	0.01123		27.3494	0.01883		27.3494	0.20988		27.3494	0.0866
27.3664	0.01581		27.3664	0.02201		27.3664	0.21698		27.3664	0.09017
27.3834	0.02361		27.3834	0.02435		27.3834	0.22344		27.3834	0.09051
27.4004	0.03551		27.4004	0.02453		27.4004	0.23231		27.4004	0.09662
27.4174	0.05111		27.4174	0.02232		27.4174	0.23789		27.4174	0.10394
27.4344	0.06736		27.4344	0.0202		27.4344	0.23473		27.4344	0.1114
27.4514	0.07729		27.4514	0.01963		27.4514	0.22629		27.4514	0.11334
27.4684	0.07411		27.4684	0.01853		27.4684	0.21852		27.4684	0.10818
27.4854	0.06027		27.4854	0.01634		27.4854	0.21129		27.4854	0.10104
27.5024	0.04376		27.5024	0.01412		27.5024	0.20366		27.5024	0.09906
27.5194	0.02974		27.5194	0.0127		27.5194	0.19784		27.5194	0.0968
27.5364	0.01987		27.5364	0.01225		27.5364	0.1911		27.5364	0.09367
27.5534	0.0138		27.5534	0.01239		27.5534	0.18757		27.5534	0.08482
27.5704	0.01031		27.5704	0.01234		27.5704	0.18757		27.5704	0.08259
27.5874	0.00853		27.5874	0.01235		27.5874	0.1872		27.5874	0.07869
27.6044	0.00763		27.6044	0.01287		27.6044	0.18666		27.6044	0.07856
27.6214	0.00729		27.6214	0.0131		27.6214	0.18919		27.6214	0.07975
27.6384	0.00745		27.6384	0.01324		27.6384	0.1932		27.6384	0.08122
27.6554	0.00832		27.6554	0.01283		27.6554	0.19747		27.6554	0.08346
27.6724	0.0102		27.6724	0.0128		27.6724	0.20131		27.6724	0.08488
27.6894	0.01341		27.6894	0.01283		27.6894	0.20336		27.6894	0.08719
27.7064	0.01793		27.7064	0.01241		27.7064	0.20092		27.7064	0.08655
27.7234	0.023		27.7234	0.01193		27.7234	0.19508		27.7234	0.08631
27.7404	0.02669		27.7404	0.01155		27.7404	0.1903		27.7404	0.08463
27.7574	0.02654		27.7574	0.01133		27.7574	0.18797		27.7574	0.08334
27.7744	0.02257		27.7744	0.01073		27.7744	0.18484		27.7744	0.08086
27.7914	0.01722		27.7914	0.0111		27.7914	0.18129		27.7914	0.08022
27.8084	0.01242		27.8084	0.01084		27.8084	0.17894		27.8084	0.07803
27.8254	0.00889		27.8254	0.01087		27.8254	0.17601		27.8254	0.07477
27.8424	0.00662		27.8424	0.01066		27.8424	0.17398		27.8424	0.07823
27.8594	0.0053		27.8594	0.01038		27.8594	0.17506		27.8594	0.07609
27.8764	0.00454		27.8764	0.01079		27.8764	0.17798		27.8764	0.07612
27.8934	0.00408		27.8934	0.01093		27.8934	0.17909		27.8934	0.07624
27.9104	0.00378		27.9104	0.01067		27.9104	0.17671		27.9104	0.07678
27.9274	0.00356		27.9274	0.01035		27.9274	0.17451		27.9274	0.07588
27.9444	0.00339		27.9444	0.01009		27.9444	0.17566		27.9444	0.07642
27.9614	0.00325		27.9614	0.01036		27.9614	0.1766		27.9614	0.07638
27.9784	0.00314		27.9784	0.01042		27.9784	0.17339		27.9784	0.07523
27.9954	0.00304		27.9954	0.01026		27.9954	0.17002		27.9954	0.0754
28.0124	0.00296		28.0124	0.01045		28.0124	0.16922		28.0124	0.07589
28.0294	0.00289		28.0294	0.01043		28.0294	0.16929		28.0294	0.07599
28.0464	0.00283		28.0464	0.01054		28.0464	0.17034		28.0464	0.07576
28.0634	0.00277		28.0634	0.01046		28.0634	0.17169		28.0634	0.07597
28.0804	0.00272		28.0804	0.01044		28.0804	0.17179		28.0804	0.07544
28.0974	0.00268		28.0974	0.01023		28.0974	0.17199		28.0974	0.07609
28.1144	0.00264		28.1144	0.01		28.1144	0.17223		28.1144	0.07612
28.1314	0.0026		28.1314	0.01015		28.1314	0.17231		28.1314	0.07542
28.1484	0.00257		28.1484	0.01038		28.1484	0.17265		28.1484	0.07736
28.1654	0.00254		28.1654	0.01017		28.1654	0.17397		28.1654	0.0783
28.1824	0.00251		28.1824	0.01012		28.1824	0.17397		28.1824	0.07964
28.1994	0.00249		28.1994	0.01014		28.1994	0.17153		28.1994	0.07951
28.2164	0.00246		28.2164	0.00996		28.2164	0.16966		28.2164	0.07977
28.2334	0.00244		28.2334	0.01013		28.2334	0.16936		28.2334	0.08057
28.2504	0.00242		28.2504	0.01039		28.2504	0.16982		28.2504	0.08011
28.2674	0.0024		28.2674	0.01038		28.2674	0.17207		28.2674	0.08179
28.2844	0.00238		28.2844	0.01024		28.2844	0.17203		28.2844	0.08587
28.3014	0.00237		28.3014	0.00997		28.3014	0.16843		28.3014	0.08931
28.3184	0.00235		28.3184	0.00995		28.3184	0.16747		28.3184	0.09264
28.3354	0.00233		28.3354	0.01002		28.3354	0.16789		28.3354	0.09486
28.3524	0.00232		28.3524	0.00978		28.3524	0.16798		28.3524	0.09992
28.3694	0.0023		28.3694	0.00961		28.3694	0.16685		28.3694	0.10401
28.3864	0.00232		28.3864	0.00993		28.3864	0.16705		28.3864	0.10945
28.4034	0.00231		28.4034	0.01004		28.4034	0.16808		28.4034	0.11335
28.4204	0.0023		28.4204	0.01006		28.4204	0.16689		28.4204	0.11543
28.4374	0.00228		28.4374	0.01		28.4374	0.16494		28.4374	0.11567
28.4544	0.00227		28.4544	0.01005		28.4544	0.16416		28.4544	0.11653
28.4714	0.00217		28.4714	0.01002		28.4714	0.16382		28.4714	0.11343
28.4884	0.00216		28.4884	0.00981		28.4884	0.16603		28.4884	0.11413
28.5054	0.00216		28.5054	0.00967		28.5054	0.16737		28.5054	0.10757
28.5224	0.00215		28.5224	0.00975		28.5224	0.1655		28.5224	0.10341
28.5394	0.00214		28.5394	0.01011		28.5394	0.16465		28.5394	0.10299
28.5564	0.00214		28.5564	0.01002		28.5564	0.1634		28.5564	0.09675
28.5734	0.00213		28.5734	0.00992		28.5734	0.16253		28.5734	0.0972
28.5904	0.00213		28.5904	0.0099		28.5904	0.16224		28.5904	0.09395
28.6074	0.00212		28.6074	0.01		28.6074	0.1617		28.6074	0.09337
28.6244	0.00212		28.6244	0.0098		28.6244	0.16099		28.6244	0.09228
28.6414	0.00211		28.6414	0.00962		28.6414	0.15968		28.6414	0.0948
28.6584	0.00211		28.6584	0.00963		28.6584	0.15855		28.6584	0.09818
28.6754	0.0021		28.6754	0.00992		28.6754	0.15839		28.6754	0.09596
28.6924	0.0021		28.6924	0.00979		28.6924	0.15997		28.6924	0.0973
28.7094	0.00209		28.7094	0.00994		28.7094	0.16069		28.7094	0.09704
28.7264	0.00209		28.7264	0.00968		28.7264	0.16015		28.7264	0.09597
28.7434	0.00209		28.7434	0.0096		28.7434	0.16023		28.7434	0.09704
28.7604	0.00206		28.7604	0.00953		28.7604	0.16095		28.7604	0.09315
28.7774	0.00205		28.7774	0.00983		28.7774	0.15909		28.7774	0.0913
28.7944	0.00205		28.7944	0.0098		28.7944	0.1574		28.7944	0.0868
28.8114	0.00205		28.8114	0.00986		28.8114	0.15798		28.8114	0.08542
28.8284	0.00205		28.8284	0.00957		28.8284	0.15769		28.8284	0.0824
28.8454	0.00205		28.8454	0.00966		28.8454	0.15747		28.8454	0.08116
28.8624	0.00206		28.8624	0.00936		28.8624	0.15865		28.8624	0.08017
28.8794	0.00206		28.8794	0.00953		28.8794	0.15946		28.8794	0.08011
28.8964	0.00206		28.8964	0.00997		28.8964	0.15923		28.8964	0.07687
28.9134	0.00206		28.9134	0.00982		28.9134	0.1583		28.9134	0.07661
28.9304	0.00207		28.9304	0.00953		28.9304	0.15942		28.9304	0.07733
28.9474	0.00208		28.9474	0.00963		28.9474	0.16305		28.9474	0.07729
28.9644	0.00209		28.9644	0.00957		28.9644	0.16467		28.9644	0.07865
28.9814	0.0021		28.9814	0.00952		28.9814	0.16225		28.9814	0.07972
28.9984	0.00211		28.9984	0.00965		28.9984	0.15981		28.9984	0.08213
29.0154	0.00212		29.0154	0.01014		29.0154	0.16029		29.0154	0.08148
29.0324	0.00214		29.0324	0.0098		29.0324	0.16175		29.0324	0.0804
29.0494	0.00217		29.0494	0.00945		29.0494	0.16208		29.0494	0.08245
29.0664	0.00219		29.0664	0.00959		29.0664	0.16227		29.0664	0.08325
29.0834	0.00223		29.0834	0.00951		29.0834	0.16327		29.0834	0.08302
29.1004	0.00227		29.1004	0.00937		29.1004	0.16317		29.1004	0.08336
29.1174	0.00232		29.1174	0.00934		29.1174	0.16295		29.1174	0.08177
29.1344	0.00238		29.1344	0.00951		29.1344	0.16357		29.1344	0.08147
29.1514	0.00246		29.1514	0.00948		29.1514	0.16332		29.1514	0.0803
29.1684	0.00256		29.1684	0.00957		29.1684	0.1635		29.1684	0.07753
29.1854	0.00268		29.1854	0.00986		29.1854	0.16538		29.1854	0.07627
29.2024	0.00285		29.2024	0.00974		29.2024	0.16508		29.2024	0.07809
29.2194	0.00309		29.2194	0.00975		29.2194	0.16374		29.2194	0.07779
29.2364	0.00344		29.2364	0.00995		29.2364	0.16391		29.2364	0.07505
29.2534	0.00405		29.2534	0.01007		29.2534	0.16321		29.2534	0.07489
29.2704	0.00513		29.2704	0.01021		29.2704	0.16244		29.2704	0.07436
29.2874	0.00705		29.2874	0.01035		29.2874	0.16471		29.2874	0.074
29.3044	0.0102		29.3044	0.01037		29.3044	0.16643		29.3044	0.07599
29.3214	0.01476		29.3214	0.01058		29.3214	0.16619		29.3214	0.0753
29.3384	0.0203		29.3384	0.01092		29.3384	0.16842		29.3384	0.07551
29.3554	0.02527		29.3554	0.01115		29.3554	0.17028		29.3554	0.07583
29.3724	0.027		29.3724	0.01134		29.3724	0.17219		29.3724	0.07671
29.3894	0.02419		29.3894	0.0118		29.3894	0.17454		29.3894	0.07866
29.4064	0.01884		29.4064	0.01271		29.4064	0.1744		29.4064	0.07827
29.4234	0.01344		29.4234	0.0129		29.4234	0.17445		29.4234	0.08009
29.4404	0.00922		29.4404	0.01277		29.4404	0.17616		29.4404	0.07889
29.4574	0.0064		29.4574	0.01289		29.4574	0.1761		29.4574	0.07946
29.4744	0.00472		29.4744	0.01301		29.4744	0.17523		29.4744	0.08018
29.4914	0.00377		29.4914	0.01304		29.4914	0.17496		29.4914	0.07931
29.5084	0.00324		29.5084	0.01257		29.5084	0.17178		29.5084	0.08117
29.5254	0.00291		29.5254	0.01187		29.5254	0.16818		29.5254	0.07887
29.5424	0.00268		29.5424	0.01143		29.5424	0.16799		29.5424	0.07792
29.5594	0.00251		29.5594	0.01111		29.5594	0.16855		29.5594	0.0768
29.5764	0.00238		29.5764	0.01077		29.5764	0.16802		29.5764	0.07575
29.5934	0.00227		29.5934	0.01021		29.5934	0.16763		29.5934	0.07717
29.6104	0.00219		29.6104	0.00968		29.6104	0.16602		29.6104	0.0722
29.6274	0.00212		29.6274	0.00993		29.6274	0.16472		29.6274	0.07145
29.6444	0.00206		29.6444	0.00978		29.6444	0.16425		29.6444	0.07147
29.6614	0.00201		29.6614	0.00957		29.6614	0.16288		29.6614	0.07159
29.6784	0.00196		29.6784	0.00955		29.6784	0.16048		29.6784	0.06932
29.6954	0.00192		29.6954	0.00961		29.6954	0.15976		29.6954	0.07115
29.7124	0.00189		29.7124	0.00909		29.7124	0.15791		29.7124	0.06935
29.7294	0.00186		29.7294	0.00921		29.7294	0.15748		29.7294	0.07204
29.7464	0.00183		29.7464	0.00934		29.7464	0.1585		29.7464	0.07068
29.7634	0.00181		29.7634	0.00931		29.7634	0.15894		29.7634	0.0714
29.7804	0.00178		29.7804	0.00924		29.7804	0.15897		29.7804	0.07182
29.7974	0.00176		29.7974	0.00942		29.7974	0.15799		29.7974	0.0697
29.8144	0.00175		29.8144	0.0094		29.8144	0.15697		29.8144	0.06999
29.8314	0.00173		29.8314	0.00915		29.8314	0.15527		29.8314	0.06905
29.8484	0.00171		29.8484	0.00901		29.8484	0.15467		29.8484	0.07235
29.8654	0.0017		29.8654	0.00917		29.8654	0.15588		29.8654	0.07114
29.8824	0.00168		29.8824	0.00916		29.8824	0.15812		29.8824	0.0704
29.8994	0.00167		29.8994	0.00909		29.8994	0.15849		29.8994	0.0692
29.9164	0.00166		29.9164	0.00876		29.9164	0.15767		29.9164	0.0689
29.9334	0.00165		29.9334	0.00923		29.9334	0.15773		29.9334	0.06982
29.9504	0.00164		29.9504	0.00919		29.9504	0.15831		29.9504	0.07051
29.9674	0.00163		29.9674	0.00911		29.9674	0.16006		29.9674	0.07034
29.9844	0.00162		29.9844	0.00882		29.9844	0.16207		29.9844	0.06949
30.0014	0.00161		30.0014	0.0091		30.0014	0.16319		30.0014	0.07026
30.0184	0.00161		30.0184	0.00909		30.0184	0.16391		30.0184	0.07002
30.0354	0.0016		30.0354	0.00935		30.0354	0.16384		30.0354	0.0697
30.0524	0.0016		30.0524	0.00935		30.0524	0.16356		30.0524	0.06918
30.0694	0.00161		30.0694	0.00899		30.0694	0.16433		30.0694	0.06972
30.0864	0.00163		30.0864	0.00889		30.0864	0.16693		30.0864	0.06986
30.1034	0.00167		30.1034	0.00882		30.1034	0.1693		30.1034	0.06863
30.1204	0.00174		30.1204	0.00904		30.1204	0.16962		30.1204	0.06803
30.1374	0.00185		30.1374	0.00918		30.1374	0.16765		30.1374	0.06977
30.1544	0.00199		30.1544	0.009		30.1544	0.16518		30.1544	0.07091
30.1714	0.00213		30.1714	0.00882		30.1714	0.16077		30.1714	0.06928
30.1884	0.0022		30.1884	0.00913		30.1884	0.15837		30.1884	0.06825
30.2054	0.00214		30.2054	0.00913		30.2054	0.15948		30.2054	0.0677
30.2224	0.00199		30.2224	0.00903		30.2224	0.15844		30.2224	0.06812
30.2394	0.00182		30.2394	0.00884		30.2394	0.15561		30.2394	0.0684
30.2564	0.00169		30.2564	0.00859		30.2564	0.15545		30.2564	0.06879
30.2734	0.00159		30.2734	0.00874		30.2734	0.15667		30.2734	0.07011
30.2904	0.00153		30.2904	0.00882		30.2904	0.15593		30.2904	0.06776
30.3074	0.0015		30.3074	0.00896		30.3074	0.15556		30.3074	0.068
30.3244	0.00147		30.3244	0.00875		30.3244	0.15522		30.3244	0.06765
30.3414	0.00146		30.3414	0.00873		30.3414	0.15495		30.3414	0.06805
30.3584	0.00144		30.3584	0.00918		30.3584	0.15528		30.3584	0.0668
30.3754	0.0014		30.3754	0.00907		30.3754	0.15658		30.3754	0.06707
30.3924	0.00139		30.3924	0.00884		30.3924	0.15783		30.3924	0.06693
30.4094	0.00138		30.4094	0.00867		30.4094	0.15531		30.4094	0.06661
30.4264	0.00137		30.4264	0.00883		30.4264	0.15341		30.4264	0.06839
30.4434	0.00136		30.4434	0.00864		30.4434	0.15467		30.4434	0.0699
30.4604	0.00136		30.4604	0.00866		30.4604	0.15627		30.4604	0.06774
30.4774	0.00135		30.4774	0.00864		30.4774	0.1567		30.4774	0.06821
30.4944	0.00134		30.4944	0.00861		30.4944	0.15611		30.4944	0.06914
30.5114	0.00134		30.5114	0.00841		30.5114	0.15752		30.5114	0.06592
30.5284	0.00133		30.5284	0.0086		30.5284	0.15741		30.5284	0.06801
30.5454	0.00132		30.5454	0.0088		30.5454	0.15496		30.5454	0.06625
30.5624	0.00132		30.5624	0.00878		30.5624	0.15275		30.5624	0.0672
30.5794	0.00131		30.5794	0.00871		30.5794	0.15275		30.5794	0.06774
30.5964	0.0013		30.5964	0.00865		30.5964	0.15394		30.5964	0.06606
30.6134	0.0013		30.6134	0.00844		30.6134	0.15496		30.6134	0.0675
30.6304	0.00129		30.6304	0.00848		30.6304	0.15423		30.6304	0.06815
30.6474	0.00128		30.6474	0.00901		30.6474	0.15397		30.6474	0.06738
30.6644	0.00128		30.6644	0.00893		30.6644	0.15508		30.6644	0.06623
30.6814	0.00127		30.6814	0.00905		30.6814	0.15471		30.6814	0.06811
30.6984	0.00127		30.6984	0.009		30.6984	0.15512		30.6984	0.06729
30.7154	0.00126		30.7154	0.00882		30.7154	0.15624		30.7154	0.06779
30.7324	0.00125		30.7324	0.00902		30.7324	0.15473		30.7324	0.06613
30.7494	0.00125		30.7494	0.00844		30.7494	0.15347		30.7494	0.06768
30.7664	0.00124		30.7664	0.00881		30.7664	0.15279		30.7664	0.06799
30.7834	0.00124		30.7834	0.00898		30.7834	0.15271		30.7834	0.06684
30.8004	0.00123		30.8004	0.00841		30.8004	0.15428		30.8004	0.06551
30.8174	0.00123		30.8174	0.00854		30.8174	0.15406		30.8174	0.06594
30.8344	0.00122		30.8344	0.00877		30.8344	0.15184		30.8344	0.06634
30.8514	0.00122		30.8514	0.0088		30.8514	0.15033		30.8514	0.06936
30.8684	0.00121		30.8684	0.0089		30.8684	0.15162		30.8684	0.069
30.8854	0.00121		30.8854	0.00858		30.8854	0.15395		30.8854	0.06789
30.9024	0.0012		30.9024	0.00818		30.9024	0.15453		30.9024	0.06647
30.9194	0.0012		30.9194	0.00846		30.9194	0.15368		30.9194	0.06707
30.9364	0.00119		30.9364	0.00888		30.9364	0.15294		30.9364	0.06691
30.9534	0.00119		30.9534	0.00869		30.9534	0.15266		30.9534	0.06683
30.9704	0.00118		30.9704	0.00858		30.9704	0.15234		30.9704	0.06876
30.9874	0.00118		30.9874	0.00824		30.9874	0.15109		30.9874	0.06874
31.0044	0.00117		31.0044	0.00811		31.0044	0.1518		31.0044	0.06693
31.0214	0.00117		31.0214	0.00839		31.0214	0.1542		31.0214	0.06781
31.0384	0.00116		31.0384	0.00851		31.0384	0.15328		31.0384	0.0674
31.0554	0.00116		31.0554	0.00825		31.0554	0.15133		31.0554	0.06713
31.0724	0.00115		31.0724	0.0082		31.0724	0.15192		31.0724	0.06643
31.0894	0.00115		31.0894	0.00855		31.0894	0.15267		31.0894	0.06526
31.1064	0.00114		31.1064	0.00854		31.1064	0.15286		31.1064	0.06566
31.1234	0.00114		31.1234	0.00856		31.1234	0.15304		31.1234	0.06678
31.1404	0.00113		31.1404	0.00851		31.1404	0.15334		31.1404	0.0664
31.1574	0.00113		31.1574	0.00842		31.1574	0.15271		31.1574	0.06649
31.1744	0.00112		31.1744	0.00839		31.1744	0.15105		31.1744	0.06651
31.1914	0.00112		31.1914	0.00849		31.1914	0.15045		31.1914	0.06619
31.2084	0.00111		31.2084	0.00854		31.2084	0.15065		31.2084	0.06658
31.2254	0.00111		31.2254	0.00833		31.2254	0.15143		31.2254	0.06647
31.2424	0.0011		31.2424	0.00825		31.2424	0.15337		31.2424	0.06557
31.2594	0.0011		31.2594	0.00837		31.2594	0.1544		31.2594	0.06509
31.2764	0.00109		31.2764	0.00844		31.2764	0.15496		31.2764	0.06676
31.2934	0.00109		31.2934	0.00845		31.2934	0.1546		31.2934	0.06672
31.3104	0.00108		31.3104	0.00824		31.3104	0.15327		31.3104	0.0672
31.3274	0.00108		31.3274	0.00819		31.3274	0.15194		31.3274	0.06577
31.3444	0.00107		31.3444	0.0082		31.3444	0.15084		31.3444	0.06802
31.3614	0.00107		31.3614	0.00807		31.3614	0.1524		31.3614	0.06678
31.3784	0.00106		31.3784	0.00833		31.3784	0.15145		31.3784	0.0667
31.3954	0.00106		31.3954	0.00845		31.3954	0.14955		31.3954	0.0682
31.4124	0.00105		31.4124	0.00832		31.4124	0.14972		31.4124	0.06643
31.4294	0.00105		31.4294	0.00853		31.4294	0.14943		31.4294	0.06838
31.4464	0.00104		31.4464	0.00858		31.4464	0.14986		31.4464	0.06612
31.4634	0.00104		31.4634	0.00843		31.4634	0.15249		31.4634	0.06606
31.4804	0.00103		31.4804	0.00837		31.4804	0.15351		31.4804	0.06618
31.4974	0.00103		31.4974	0.00847		31.4974	0.1505		31.4974	0.06577
31.5144	0.00102		31.5144	0.00836		31.5144	0.14922		31.5144	0.06718
31.5314	0.00102		31.5314	0.0085		31.5314	0.14983		31.5314	0.06683
31.5484	0.00102		31.5484	0.0082		31.5484	0.14926		31.5484	0.06881
31.5654	0.00101		31.5654	0.00796		31.5654	0.14872		31.5654	0.06889
31.5824	0.00101		31.5824	0.00862		31.5824	0.14963		31.5824	0.06809
31.5994	0.001		31.5994	0.00844		31.5994	0.15068		31.5994	0.06967
31.6164	0.000997012		31.6164	0.00857		31.6164	0.15175		31.6164	0.06916
31.6334	0.00099266		31.6334	0.00847		31.6334	0.15274		31.6334	0.06889
31.6504	0.000988489		31.6504	0.00807		31.6504	0.15283		31.6504	0.06866
31.6674	0.000984614		31.6674	0.00813		31.6674	0.15112		31.6674	0.06801
31.6844	0.000981283		31.6844	0.00843		31.6844	0.15028		31.6844	0.06821
31.7014	0.000979035		31.7014	0.00818		31.7014	0.14976		31.7014	0.06667
31.7184	0.000978897		31.7184	0.00809		31.7184	0.15017		31.7184	0.06616
31.7354	0.000982444		31.7354	0.00819		31.7354	0.1504		31.7354	0.06453
31.7524	0.000991386		31.7524	0.00834		31.7524	0.14972		31.7524	0.06674
31.7694	0.00101		31.7694	0.00804		31.7694	0.15014		31.7694	0.06736
31.7864	0.00103		31.7864	0.00846		31.7864	0.15158		31.7864	0.06574
31.8034	0.00104		31.8034	0.00825		31.8034	0.15123		31.8034	0.06458
31.8204	0.00105		31.8204	0.0082		31.8204	0.14988		31.8204	0.06495
31.8374	0.00103		31.8374	0.00824		31.8374	0.15015		31.8374	0.0654
31.8544	0.001		31.8544	0.0085		31.8544	0.14955		31.8544	0.06729
31.8714	0.000972646		31.8714	0.0084		31.8714	0.149		31.8714	0.06565
31.8884	0.000950651		31.8884	0.00847		31.8884	0.14953		31.8884	0.06606
31.9054	0.000935569		31.9054	0.00859		31.9054	0.14924		31.9054	0.06475
31.9224	0.0009263		31.9224	0.00839		31.9224	0.14925		31.9224	0.06587
31.9394	0.000920716		31.9394	0.00816		31.9394	0.14971		31.9394	0.06605
31.9564	0.000916248		31.9564	0.00813		31.9564	0.15059		31.9564	0.06527
31.9734	0.000910361		31.9734	0.00819		31.9734	0.15196		31.9734	0.06612
31.9904	0.000902252		31.9904	0.0081		31.9904	0.15271		31.9904	0.0669
32.0074	0.000893202		32.0074	0.00828		32.0074	0.15361		32.0074	0.06661
32.0244	0.000884509		32.0244	0.00854		32.0244	0.15524		32.0244	0.06649
32.0414	0.000876716		32.0414	0.00846		32.0414	0.15604		32.0414	0.06636
32.0584	0.000869852		32.0584	0.00811		32.0584	0.15655		32.0584	0.06706
32.0754	0.000863701		32.0754	0.00821		32.0754	0.15668		32.0754	0.06627
32.0924	0.000858005		32.0924	0.00841		32.0924	0.15743		32.0924	0.0639
32.1094	0.000852566		32.1094	0.00827		32.1094	0.15796		32.1094	0.06431
32.1264	0.000847267		32.1264	0.00818		32.1264	0.15621		32.1264	0.06776
32.1434	0.000842048		32.1434	0.00827		32.1434	0.15678		32.1434	0.06792
32.1604	0.000836882		32.1604	0.0083		32.1604	0.16014		32.1604	0.06724
32.1774	0.000831754		32.1774	0.00836		32.1774	0.16162		32.1774	0.0676
32.1944	0.000826654		32.1944	0.00814		32.1944	0.16278		32.1944	0.06768
32.2114	0.000821576		32.2114	0.008		32.2114	0.16382		32.2114	0.0667
32.2284	0.000816517		32.2284	0.00813		32.2284	0.16635		32.2284	0.06685
32.2454	0.000811472		32.2454	0.00801		32.2454	0.16731		32.2454	0.06635
32.2624	0.000806439		32.2624	0.00803		32.2624	0.16422		32.2624	0.06636
32.2794	0.000801417		32.2794	0.00832		32.2794	0.16129		32.2794	0.06787
32.2964	0.000796402		32.2964	0.0083		32.2964	0.15838		32.2964	0.06757
32.3134	0.000791396		32.3134	0.00838		32.3134	0.15614		32.3134	0.06508
32.3304	0.000786395		32.3304	0.00819		32.3304	0.15464		32.3304	0.06548
32.3474	0.000781399		32.3474	0.0078		32.3474	0.15466		32.3474	0.06557
32.3644	0.000776409		32.3644	0.00799		32.3644	0.15612		32.3644	0.06524
32.3814	0.000771422		32.3814	0.00795		32.3814	0.15535		32.3814	0.06489
32.3984	0.000766438		32.3984	0.00803		32.3984	0.15079		32.3984	0.06538
32.4154	0.000761458		32.4154	0.00782		32.4154	0.14901		32.4154	0.06489
32.4324	0.00075648		32.4324	0.0078		32.4324	0.15208		32.4324	0.06725
32.4494	0.000751505		32.4494	0.00832		32.4494	0.15378		32.4494	0.06522
32.4664	0.000746532		32.4664	0.0081		32.4664	0.15329		32.4664	0.06498
32.4834	0.000741561		32.4834	0.00815		32.4834	0.15102		32.4834	0.06452
32.5004	0.000736592		32.5004	0.00817		32.5004	0.1491		32.5004	0.06477
32.5174	0.000731624		32.5174	0.00819		32.5174	0.14967		32.5174	0.06462
32.5344	0.000726657		32.5344	0.00823		32.5344	0.15245		32.5344	0.06659
32.5514	0.000721693		32.5514	0.00815		32.5514	0.15275		32.5514	0.06583
32.5684	0.000716729		32.5684	0.00813		32.5684	0.14892		32.5684	0.06429
32.5854	0.000711766		32.5854	0.00816		32.5854	0.1484		32.5854	0.06433
32.6024	0.000706805		32.6024	0.008		32.6024	0.14955		32.6024	0.06364
32.6194	0.000701854		32.6194	0.00795		32.6194	0.14934		32.6194	0.06774
32.6364	0.000696895		32.6364	0.00768		32.6364	0.14992		32.6364	0.06578
32.6534	0.000691937		32.6534	0.0079		32.6534	0.15179		32.6534	0.06403
32.6704	0.00068698		32.6704	0.00821		32.6704	0.15061		32.6704	0.06565
32.6874	0.000682024		32.6874	0.00819		32.6874	0.14853		32.6874	0.06498
32.7044	0.000677069		32.7044	0.00818		32.7044	0.14846		32.7044	0.06722
32.7214	0.000672116		32.7214	0.00828		32.7214	0.14932		32.7214	0.06438
32.7384	0.000667164		32.7384	0.00821		32.7384	0.15006		32.7384	0.06549
32.7554	0.000662213		32.7554	0.00784		32.7554	0.1494		32.7554	0.0652
32.7724	0.000657265		32.7724	0.00767		32.7724	0.14862		32.7724	0.06583
32.7894	0.000652319		32.7894	0.00783		32.7894	0.14831		32.7894	0.06509
32.8064	0.000647518		32.8064	0.00757		32.8064	0.14744		32.8064	0.06767
32.8234	0.000642447		32.8234	0.00728		32.8234	0.14844		32.8234	0.06838
32.8404	0.000637523		32.8404	0.00772		32.8404	0.14969		32.8404	0.0661
32.8574	0.00063261		32.8574	0.00788		32.8574	0.14968		32.8574	0.0672
32.8744	0.000627716		32.8744	0.00758		32.8744	0.14878		32.8744	0.06726
32.8914	0.00062286		32.8914	0.00757		32.8914	0.1477		32.8914	0.0672
32.9084	0.000618075		32.9084	0.00781		32.9084	0.1474		32.9084	0.06689
32.9254	0.000613404		32.9254	0.00769		32.9254	0.14843		32.9254	0.06701
32.9424	0.00060888		32.9424	0.00763		32.9424	0.14903		32.9424	0.0673
32.9594	0.000604497		32.9594	0.00793		32.9594	0.14885		32.9594	0.06666
32.9764	0.000600129		32.9764	0.00777		32.9764	0.14916		32.9764	0.06568
32.9934	0.000595577		32.9934	0.00771		32.9934	0.14984		32.9934	0.06522
33.0104	0.000590559		33.0104	0.00769		33.0104	0.14887		33.0104	0.06511
33.0274	0.000585136		33.0274	0.008		33.0274	0.14777		33.0274	0.06501
33.0444	0.000579597		33.0444	0.00795		33.0444	0.14864		33.0444	0.06569
33.0614	0.00057414		33.0614	0.0079		33.0614	0.14981		33.0614	0.06384
33.0784	0.000568832		33.0784	0.00781		33.0784	0.14975		33.0784	0.06194
33.0954	0.000563664		33.0954	0.00759		33.0954	0.14995		33.0954	0.06139
33.1124	0.000561595		33.1124	0.00757		33.1124	0.15035		33.1124	0.06279
33.1294	0.000559586		33.1294	0.00768		33.1294	0.14949		33.1294	0.06417
33.1464	0.00055761		33.1464	0.00761		33.1464	0.14806		33.1464	0.06339
33.1634	0.00055565		33.1634	0.0077		33.1634	0.14838		33.1634	0.0624
33.1804	0.000553701		33.1804	0.00782		33.1804	0.14856		33.1804	0.06256
33.1974	0.000551758		33.1974	0.0079		33.1974	0.14838		33.1974	0.06321
33.2144	0.000549821		33.2144	0.00794		33.2144	0.14911		33.2144	0.06334
33.2314	0.000547889		33.2314	0.00779		33.2314	0.14867		33.2314	0.06399
33.2484	0.000545961		33.2484	0.00758		33.2484	0.15028		33.2484	0.06368
33.2654	0.000544039		33.2654	0.00754		33.2654	0.15149		33.2654	0.06421
33.2824	0.000542121		33.2824	0.00758		33.2824	0.15033		33.2824	0.0618
33.2994	0.000540209		33.2994	0.00788		33.2994	0.15108		33.2994	0.06272
33.3164	0.000538303		33.3164	0.00808		33.3164	0.15146		33.3164	0.06249
33.3334	0.000536404		33.3334	0.00778		33.3334	0.15091		33.3334	0.06449
33.3504	0.000534504		33.3504	0.00769		33.3504	0.1487		33.3504	0.06353
33.3674	0.000533099		33.3674	0.00767		33.3674	0.14748		33.3674	0.06199
33.3844	0.000531237		33.3844	0.00775		33.3844	0.15132		33.3844	0.06318
33.4014	0.000529389		33.4014	0.00796		33.4014	0.15412		33.4014	0.06278
33.4184	0.000527559		33.4184	0.008		33.4184	0.15151		33.4184	0.06435
33.4354	0.000525752		33.4354	0.00756		33.4354	0.14963		33.4354	0.0626
33.4524	0.000523977		33.4524	0.00742		33.4524	0.14907		33.4524	0.06244
33.4694	0.00052225		33.4694	0.00757		33.4694	0.14966		33.4694	0.06399
33.4864	0.000520608		33.4864	0.00764		33.4864	0.15092		33.4864	0.06221
33.5034	0.000519117		33.5034	0.00808		33.5034	0.15331		33.5034	0.06297
33.5204	0.000517879		33.5204	0.00768		33.5204	0.15284		33.5204	0.06174
33.5374	0.000517013		33.5374	0.00757		33.5374	0.15156		33.5374	0.06406
33.5544	0.000516585		33.5544	0.00796		33.5544	0.15035		33.5544	0.0623
33.5714	0.000516509		33.5714	0.00794		33.5714	0.1489		33.5714	0.06223
33.5884	0.000516392		33.5884	0.00784		33.5884	0.14909		33.5884	0.06281
33.6054	0.000515535		33.6054	0.0076		33.6054	0.1492		33.6054	0.06088
33.6224	0.000513539		33.6224	0.0076		33.6224	0.14911		33.6224	0.06163
33.6394	0.000510967		33.6394	0.00737		33.6394	0.1495		33.6394	0.0625
33.6564	0.000508668		33.6564	0.00748		33.6564	0.14954		33.6564	0.06212
33.6734	0.000507302		33.6734	0.00752		33.6734	0.15053		33.6734	0.06274
33.6904	0.000507568		33.6904	0.00785		33.6904	0.15264		33.6904	0.06264
33.7074	0.000510552		33.7074	0.00752		33.7074	0.15205		33.7074	0.06207
33.7244	0.000517822		33.7244	0.00747		33.7244	0.15071		33.7244	0.06378
33.7414	0.000530977		33.7414	0.00741		33.7414	0.15239		33.7414	0.06179
33.7584	0.000550426		33.7584	0.00802		33.7584	0.15481		33.7584	0.0627
33.7754	0.000573558		33.7754	0.00739		33.7754	0.15619		33.7754	0.06225
33.7924	0.000592409		33.7924	0.0077		33.7924	0.1566		33.7924	0.06378
33.8094	0.00059487		33.8094	0.00744		33.8094	0.15606		33.8094	0.0634
33.8264	0.000577604		33.8264	0.00734		33.8264	0.15684		33.8264	0.06275
33.8434	0.00055112		33.8434	0.00765		33.8434	0.15835		33.8434	0.06274
33.8604	0.000525839		33.8604	0.00755		33.8604	0.15873		33.8604	0.06282
33.8774	0.000506304		33.8774	0.00776		33.8774	0.15768		33.8774	0.06324
33.8944	0.000493063		33.8944	0.0074		33.8944	0.15713		33.8944	0.06123
33.9114	0.000484725		33.9114	0.00757		33.9114	0.15761		33.9114	0.06274
33.9284	0.000479422		33.9284	0.00758		33.9284	0.15791		33.9284	0.06393
33.9454	0.000475609		33.9454	0.00753		33.9454	0.15798		33.9454	0.06246
33.9624	0.000472363		33.9624	0.00751		33.9624	0.15789		33.9624	0.06237
33.9794	0.000469382		33.9794	0.00741		33.9794	0.15874		33.9794	0.06291
33.9964	0.000466655		33.9964	0.00728		33.9964	0.15841		33.9964	0.0634
34.0134	0.000464188		34.0134	0.00734		34.0134	0.15674		34.0134	0.0641
34.0304	0.000461975		34.0304	0.00766		34.0304	0.15643		34.0304	0.06386
34.0474	0.00045998		34.0474	0.00765		34.0474	0.15622		34.0474	0.06391
34.0644	0.000458157		34.0644	0.00751		34.0644	0.15443		34.0644	0.06474
34.0814	0.000456505		34.0814	0.00762		34.0814	0.15261		34.0814	0.06537
34.0984	0.000455025		34.0984	0.00754		34.0984	0.15329		34.0984	0.06472
34.1154	0.000453734		34.1154	0.00756		34.1154	0.15541		34.1154	0.06513
34.1324	0.000452664		34.1324	0.00759		34.1324	0.15637		34.1324	0.06604
34.1494	0.000451869		34.1494	0.00731		34.1494	0.15714		34.1494	0.06583
34.1664	0.000451429		34.1664	0.00738		34.1664	0.15734		34.1664	0.06438
34.1834	0.000451469		34.1834	0.00743		34.1834	0.15586		34.1834	0.06384
34.2004	0.000452215		34.2004	0.00756		34.2004	0.15321		34.2004	0.06446
34.2174	0.000454132		34.2174	0.00767		34.2174	0.15196		34.2174	0.06329
34.2344	0.00045826		34.2344	0.0074		34.2344	0.15387		34.2344	0.0646
34.2514	0.00046681		34.2514	0.00735		34.2514	0.15516		34.2514	0.0635
34.2684	0.000483816		34.2684	0.00757		34.2684	0.15237		34.2684	0.06192
34.2854	0.00051506		34.2854	0.00757		34.2854	0.15187		34.2854	0.0634
34.3024	0.000566092		34.3024	0.00735		34.3024	0.15242		34.3024	0.06204
34.3194	0.000673048		34.3194	0.00744		34.3194	0.1517		34.3194	0.06222
34.3364	0.000757121		34.3364	0.00754		34.3364	0.15268		34.3364	0.0641
34.3534	0.000823715		34.3534	0.00755		34.3534	0.15165		34.3534	0.06263
34.3704	0.000832207		34.3704	0.00764		34.3704	0.15188		34.3704	0.06248
34.3874	0.000775555		34.3874	0.00728		34.3874	0.1497		34.3874	0.06198
34.4044	0.000691009		34.4044	0.00749		34.4044	0.14852		34.4044	0.06212
34.4214	0.000612283		34.4214	0.00748		34.4214	0.14863		34.4214	0.0619
34.4384	0.0005533		34.4384	0.00778		34.4384	0.14711		34.4384	0.06343
34.4554	0.000515138		34.4554	0.00745		34.4554	0.14749		34.4554	0.06108
34.4724	0.000492897		34.4724	0.00719		34.4724	0.14744		34.4724	0.06356
34.4894	0.000485547		34.4894	0.00736		34.4894	0.14675		34.4894	0.06237
34.5064	0.000479147		34.5064	0.00749		34.5064	0.14853		34.5064	0.06132
34.5234	0.000475172		34.5234	0.00741		34.5234	0.14792		34.5234	0.06476
34.5404	0.000472693		34.5404	0.0071		34.5404	0.14654		34.5404	0.06384
34.5574	0.000471172		34.5574	0.00718		34.5574	0.14769		34.5574	0.06049
34.5744	0.000470357		34.5744	0.00743		34.5744	0.14871		34.5744	0.06185
34.5914	0.000470119		34.5914	0.00734		34.5914	0.14929		34.5914	0.06214
34.6084	0.000470376		34.6084	0.00739		34.6084	0.14755		34.6084	0.06015
34.6254	0.000471104		34.6254	0.0074		34.6254	0.14632		34.6254	0.06265
34.6424	0.000472273		34.6424	0.00713		34.6424	0.1463		34.6424	0.06338
34.6594	0.000473879		34.6594	0.00724		34.6594	0.14731		34.6594	0.06211
34.6764	0.000475929		34.6764	0.00718		34.6764	0.14789		34.6764	0.06232
34.6934	0.00047854		34.6934	0.00717		34.6934	0.14815		34.6934	0.06151
34.7104	0.000481542		34.7104	0.00727		34.7104	0.14763		34.7104	0.06412
34.7274	0.00048507		34.7274	0.00724		34.7274	0.14708		34.7274	0.06151
34.7444	0.000489169		34.7444	0.00728		34.7444	0.14778		34.7444	0.06264
34.7614	0.000493896		34.7614	0.00725		34.7614	0.14742		34.7614	0.06166
34.7784	0.000499295		34.7784	0.00722		34.7784	0.14606		34.7784	0.06163
34.7954	0.000505471		34.7954	0.0074		34.7954	0.14472		34.7954	0.06133
34.8124	0.000512381		34.8124	0.00697		34.8124	0.14549		34.8124	0.06035
34.8294	0.000520463		34.8294	0.00709		34.8294	0.14667		34.8294	0.06012
34.8464	0.000529633		34.8464	0.00719		34.8464	0.14639		34.8464	0.06216
34.8634	0.000540089		34.8634	0.00713		34.8634	0.1462		34.8634	0.06235
34.8804	0.000552028		34.8804	0.00748		34.8804	0.14573		34.8804	0.06139
34.8974	0.000565684		34.8974	0.00705		34.8974	0.14515		34.8974	0.0609
34.9144	0.00058134		34.9144	0.00723		34.9144	0.14672		34.9144	0.06228
34.9314	0.000599344		34.9314	0.00736		34.9314	0.14842		34.9314	0.06216
34.9484	0.000620119		34.9484	0.0072		34.9484	0.148		34.9484	0.06177
34.9654	0.000644196		34.9654	0.00762		34.9654	0.14799		34.9654	0.06184
34.9824	0.000672234		34.9824	0.00758		34.9824	0.14902		34.9824	0.0609
34.9994	0.000705066		34.9994	0.00756		34.9994	0.15005		34.9994	0.06118
35.0164	0.000743729		35.0164	0.00748		35.0164	0.15093		35.0164	0.0609
35.0334	0.000789623		35.0334	0.00768		35.0334	0.15118		35.0334	0.06161
35.0504	0.000844548		35.0504	0.00768		35.0504	0.15258		35.0504	0.06264
35.0674	0.000910894		35.0674	0.00771		35.0674	0.15272		35.0674	0.06223
35.0844	0.00099189		35.0844	0.008		35.0844	0.15247		35.0844	0.06257
35.1014	0.00109		35.1014	0.00845		35.1014	0.15324		35.1014	0.06266
35.1184	0.00122		35.1184	0.00858		35.1184	0.15609		35.1184	0.06212
35.1354	0.00138		35.1354	0.00844		35.1354	0.15931		35.1354	0.06324
35.1524	0.00159		35.1524	0.00861		35.1524	0.16104		35.1524	0.064
35.1694	0.0019		35.1694	0.00866		35.1694	0.16266		35.1694	0.06432
35.1864	0.00238		35.1864	0.00875		35.1864	0.16533		35.1864	0.06465
35.2034	0.0032		35.2034	0.00864		35.2034	0.16792		35.2034	0.06704
35.2204	0.00468		35.2204	0.0085		35.2204	0.16714		35.2204	0.06723
35.2374	0.00723		35.2374	0.00844		35.2374	0.1665		35.2374	0.06719
35.2544	0.01125		35.2544	0.00839		35.2544	0.16787		35.2544	0.06609
35.2714	0.01674		35.2714	0.00841		35.2714	0.16622		35.2714	0.06642
35.2884	0.02286		35.2884	0.00825		35.2884	0.16446		35.2884	0.06641
35.3054	0.02739		35.3054	0.00803		35.3054	0.16389		35.3054	0.06651
35.3224	0.02747		35.3224	0.00761		35.3224	0.16294		35.3224	0.06599
35.3394	0.02308		35.3394	0.00737		35.3394	0.16158		35.3394	0.06575
35.3564	0.01705		35.3564	0.00739		35.3564	0.16025		35.3564	0.06598
35.3734	0.01168		35.3734	0.00725		35.3734	0.16015		35.3734	0.06468
35.3904	0.00788		35.3904	0.00715		35.3904	0.15965		35.3904	0.06484
35.4074	0.00571		35.4074	0.0074		35.4074	0.15876		35.4074	0.06163
35.4244	0.00484		35.4244	0.00718		35.4244	0.15861		35.4244	0.0644
35.4414	0.00486		35.4414	0.00712		35.4414	0.15948		35.4414	0.06435
35.4584	0.00528		35.4584	0.00739		35.4584	0.15998		35.4584	0.06289
35.4754	0.00559		35.4754	0.00762		35.4754	0.15848		35.4754	0.06336
35.4924	0.0053		35.4924	0.00742		35.4924	0.15825		35.4924	0.06148
35.5094	0.00445		35.5094	0.00802		35.5094	0.15785		35.5094	0.06323
35.5264	0.00342		35.5264	0.00776		35.5264	0.15763		35.5264	0.06255
35.5434	0.00251		35.5434	0.00795		35.5434	0.15817		35.5434	0.06173
35.5604	0.00184		35.5604	0.00793		35.5604	0.15798		35.5604	0.06023
35.5774	0.0014		35.5774	0.00835		35.5774	0.15629		35.5774	0.06086
35.5944	0.00113		35.5944	0.00854		35.5944	0.15659		35.5944	0.062
35.6114	0.000962671		35.6114	0.00891		35.6114	0.15768		35.6114	0.0639
35.6284	0.00086093		35.6284	0.00893		35.6284	0.15787		35.6284	0.06257
35.6454	0.000795868		35.6454	0.00911		35.6454	0.15576		35.6454	0.06257
35.6624	0.000750961		35.6624	0.00911		35.6624	0.1542		35.6624	0.06148
35.6794	0.000715453		35.6794	0.00963		35.6794	0.15389		35.6794	0.06289
35.6964	0.000677545		35.6964	0.00955		35.6964	0.15435		35.6964	0.06351
35.7134	0.000632192		35.7134	0.00967		35.7134	0.15389		35.7134	0.06334
35.7304	0.000585258		35.7304	0.00984		35.7304	0.15399		35.7304	0.06235
35.7474	0.000543855		35.7474	0.00942		35.7474	0.15514		35.7474	0.06282
35.7644	0.000511179		35.7644	0.01024		35.7644	0.15504		35.7644	0.06307
35.7814	0.000487329		35.7814	0.00971		35.7814	0.15419		35.7814	0.06271
35.7984	0.000470283		35.7984	0.01021		35.7984	0.1536		35.7984	0.0623
35.8154	0.000456317		35.8154	0.01025		35.8154	0.1537		35.8154	0.06367
35.8324	0.000440858		35.8324	0.01008		35.8324	0.15421		35.8324	0.063
35.8494	0.000422031		35.8494	0.00922		35.8494	0.15263		35.8494	0.06251
35.8664	0.000402102		35.8664	0.00894		35.8664	0.15033		35.8664	0.06331
35.8834	0.000383627		35.8834	0.00859		35.8834	0.14897		35.8834	0.06311
35.9004	0.000367677		35.9004	0.00817		35.9004	0.14776		35.9004	0.06192
35.9174	0.000354273		35.9174	0.00856		35.9174	0.14802		35.9174	0.06179
35.9344	0.000342941		35.9344	0.00766		35.9344	0.14943		35.9344	0.06044
35.9514	0.000333102		35.9514	0.00748		35.9514	0.15114		35.9514	0.05958
35.9684	0.000324273		35.9684	0.0076		35.9684	0.15172		35.9684	0.06192
35.9854	0.000316188		35.9854	0.00701		35.9854	0.15078		35.9854	0.06217
36.0024	0.000308679		36.0024	0.00709		36.0024	0.14886		36.0024	0.0618
36.0194	0.000301648		36.0194	0.00709		36.0194	0.14856		36.0194	0.06206
36.0364	0.000295032		36.0364	0.00675		36.0364	0.14956		36.0364	0.06167
36.0534	0.000288782		36.0534	0.00689		36.0534	0.15123		36.0534	0.06182
36.0704	0.00028286		36.0704	0.00691		36.0704	0.15199		36.0704	0.06186
36.0874	0.000277234		36.0874	0.0067		36.0874	0.15164		36.0874	0.06236
36.1044	0.000271877		36.1044	0.00663		36.1044	0.1498		36.1044	0.06206
36.1214	0.000266768		36.1214	0.00682		36.1214	0.14967		36.1214	0.06209
36.1384	0.000261887		36.1384	0.00698		36.1384	0.1518		36.1384	0.06263
36.1554	0.000257219		36.1554	0.00699		36.1554	0.1528		36.1554	0.06313
36.1724	0.00025275		36.1724	0.00677		36.1724	0.15138		36.1724	0.06388
36.1894	0.000248469		36.1894	0.00664		36.1894	0.15196		36.1894	0.06493
36.2064	0.000244348		36.2064	0.00679		36.2064	0.15262		36.2064	0.06388
36.2234	0.000240402		36.2234	0.0067		36.2234	0.15091		36.2234	0.0642
36.2404	0.000236628		36.2404	0.00672		36.2404	0.15115		36.2404	0.06499
36.2574	0.000233026		36.2574	0.00657		36.2574	0.15151		36.2574	0.06503
36.2744	0.000229597		36.2744	0.00672		36.2744	0.15449		36.2744	0.06433
36.2914	0.000226349		36.2914	0.00695		36.2914	0.15665		36.2914	0.06405
36.3084	0.000223292		36.3084	0.00671		36.3084	0.15504		36.3084	0.06531
36.3254	0.000188782		36.3254	0.00679		36.3254	0.15563		36.3254	0.06213
36.3424	0.00018735		36.3424	0.00682		36.3424	0.15507		36.3424	0.06241
36.3594	0.000186129		36.3594	0.00665		36.3594	0.15622		36.3594	0.06377
36.3764	0.000185166		36.3764	0.00675		36.3764	0.15847		36.3764	0.06272
36.3934	0.000184525		36.3934	0.00658		36.3934	0.15871		36.3934	0.0619
36.4104	0.000184293		36.4104	0.00689		36.4104	0.1589		36.4104	0.06347
36.4274	0.000184594		36.4274	0.00679		36.4274	0.15864		36.4274	0.06355
36.4444	0.000185588		36.4444	0.00701		36.4444	0.15914		36.4444	0.06314
36.4614	0.000187592		36.4614	0.00668		36.4614	0.16021		36.4614	0.06281
36.4784	0.000191171		36.4784	0.00661		36.4784	0.15895		36.4784	0.06368
36.4954	0.000192801		36.4954	0.0068		36.4954	0.15648		36.4954	0.06322
36.5124	0.000204499		36.5124	0.00674		36.5124	0.15565		36.5124	0.06196
36.5294	0.000227473		36.5294	0.00688		36.5294	0.15532		36.5294	0.06419
36.5464	0.000306775		36.5464	0.00668		36.5464	0.15465		36.5464	0.06349
36.5634	0.00038132		36.5634	0.00679		36.5634	0.15404		36.5634	0.06326
36.5804	0.000493524		36.5804	0.00663		36.5804	0.15331		36.5804	0.06239
36.5974	0.000637307		36.5974	0.00622		36.5974	0.15385		36.5974	0.06304
36.6144	0.000780405		36.6144	0.0066		36.6144	0.15208		36.6144	0.06374
36.6314	0.000855889		36.6314	0.00683		36.6314	0.14861		36.6314	0.06438
36.6484	0.0008097		36.6484	0.00654		36.6484	0.14769		36.6484	0.06333
36.6654	0.000676244		36.6654	0.00658		36.6654	0.14713		36.6654	0.06304
36.6824	0.000527384		36.6824	0.00641		36.6824	0.14598		36.6824	0.06398
36.6994	0.000405165		36.6994	0.0069		36.6994	0.14638		36.6994	0.0649
36.7164	0.000320433		36.7164	0.00675		36.7164	0.14725		36.7164	0.06412
36.7334	0.000268942		36.7334	0.00662		36.7334	0.14976		36.7334	0.06331
36.7504	0.00024021		36.7504	0.00648		36.7504	0.15146		36.7504	0.06424
36.7674	0.000224596		36.7674	0.00668		36.7674	0.15006		36.7674	0.06605
36.7844	0.000215823		36.7844	0.00685		36.7844	0.14811		36.7844	0.06553
36.8014	0.000210608		36.8014	0.00638		36.8014	0.14765		36.8014	0.06609
36.8184	0.000207457		36.8184	0.00636		36.8184	0.14828		36.8184	0.06518
36.8354	0.000205672		36.8354	0.00678		36.8354	0.14848		36.8354	0.06524
36.8524	0.000205015		36.8524	0.00635		36.8524	0.14919		36.8524	0.06572
36.8694	0.000205282		36.8694	0.00646		36.8694	0.15051		36.8694	0.06548
36.8864	0.000206379		36.8864	0.00677		36.8864	0.15121		36.8864	0.06409
36.9034	0.00020826		36.9034	0.00665		36.9034	0.15122		36.9034	0.06373
36.9204	0.0002109		36.9204	0.00656		36.9204	0.14995		36.9204	0.06307
36.9374	0.000214329		36.9374	0.00682		36.9374	0.14859		36.9374	0.06362
36.9544	0.000218589		36.9544	0.00663		36.9544	0.14759		36.9544	0.06339
36.9714	0.000223745		36.9714	0.00686		36.9714	0.14809		36.9714	0.06266
36.9884	0.000229887		36.9884	0.00664		36.9884	0.14872		36.9884	0.06275
37.0054	0.000237136		37.0054	0.00624		37.0054	0.14683		37.0054	0.06262
37.0224	0.000245645		37.0224	0.00646		37.0224	0.14657		37.0224	0.06243
37.0394	0.00025561		37.0394	0.00652		37.0394	0.1484		37.0394	0.06242
37.0564	0.00026728		37.0564	0.00636		37.0564	0.1494		37.0564	0.06247
37.0734	0.000280973		37.0734	0.00663		37.0734	0.14891		37.0734	0.06172
37.0904	0.000297106		37.0904	0.00672		37.0904	0.14751		37.0904	0.06294
37.1074	0.000316228		37.1074	0.00657		37.1074	0.14584		37.1074	0.06323
37.1244	0.000339106		37.1244	0.00642		37.1244	0.14506		37.1244	0.06199
37.1414	0.000366908		37.1414	0.00656		37.1414	0.14605		37.1414	0.06245
37.1584	0.000401693		37.1584	0.00674		37.1584	0.14753		37.1584	0.06331
37.1754	0.000447659		37.1754	0.00673		37.1754	0.14764		37.1754	0.06569
37.1924	0.000513513		37.1924	0.00681		37.1924	0.1479		37.1924	0.06606
37.2094	0.000615689		37.2094	0.00708		37.2094	0.15038		37.2094	0.06486
37.2264	0.000779668		37.2264	0.00723		37.2264	0.15253		37.2264	0.06653
37.2434	0.00103		37.2434	0.00734		37.2434	0.15274		37.2434	0.06501
37.2604	0.0014		37.2604	0.0076		37.2604	0.15267		37.2604	0.06607
37.2774	0.00184		37.2774	0.00806		37.2774	0.15311		37.2774	0.06467
37.2944	0.00227		37.2944	0.00852		37.2944	0.15469		37.2944	0.06427
37.3114	0.0025		37.3114	0.0097		37.3114	0.15662		37.3114	0.06384
37.3284	0.00243		37.3284	0.0117		37.3284	0.15851		37.3284	0.0643
37.3454	0.0022		37.3454	0.01377		37.3454	0.15862		37.3454	0.06449
37.3624	0.00201		37.3624	0.01513		37.3624	0.1607		37.3624	0.06289
37.3794	0.00195		37.3794	0.01479		37.3794	0.16592		37.3794	0.06567
37.3964	0.00212		37.3964	0.01355		37.3964	0.1744		37.3964	0.06482
37.4134	0.00261		37.4134	0.01245		37.4134	0.1843		37.4134	0.06765
37.4304	0.00362		37.4304	0.01219		37.4304	0.19223		37.4304	0.06945
37.4474	0.00552		37.4474	0.01229		37.4474	0.19614		37.4474	0.07206
37.4644	0.00872		37.4644	0.01176		37.4644	0.19398		37.4644	0.07391
37.4814	0.01351		37.4814	0.0106		37.4814	0.18464		37.4814	0.07134
37.4984	0.01958		37.4984	0.0095		37.4984	0.178		37.4984	0.06816
37.5154	0.0255		37.5154	0.0086		37.5154	0.17542		37.5154	0.06686
37.5324	0.02841		37.5324	0.00775		37.5324	0.17183		37.5324	0.06589
37.5494	0.02621		37.5494	0.00739		37.5494	0.17049		37.5494	0.06604
37.5664	0.02053		37.5664	0.00736		37.5664	0.16752		37.5664	0.06589
37.5834	0.01435		37.5834	0.00711		37.5834	0.16016		37.5834	0.06453
37.6004	0.00933		37.6004	0.00655		37.6004	0.154		37.6004	0.06196
37.6174	0.0059		37.6174	0.007		37.6174	0.15254		37.6174	0.06122
37.6344	0.00385		37.6344	0.0067		37.6344	0.14979		37.6344	0.06195
37.6514	0.00274		37.6514	0.00652		37.6514	0.14694		37.6514	0.05966
37.6684	0.00216		37.6684	0.00623		37.6684	0.14731		37.6684	0.05962
37.6854	0.00181		37.6854	0.00645		37.6854	0.14728		37.6854	0.05854
37.7024	0.00154		37.7024	0.00626		37.7024	0.14618		37.7024	0.05847
37.7194	0.00127		37.7194	0.00598		37.7194	0.14541		37.7194	0.05827
37.7364	0.00104		37.7364	0.00652		37.7364	0.14364		37.7364	0.0591
37.7534	0.000841283		37.7534	0.00641		37.7534	0.14268		37.7534	0.05828
37.7704	0.000690277		37.7704	0.00633		37.7704	0.14302		37.7704	0.05872
37.7874	0.000576792		37.7874	0.00634		37.7874	0.14325		37.7874	0.05827
37.8044	0.000491279		37.8044	0.0065		37.8044	0.14342		37.8044	0.05716
37.8214	0.000424938		37.8214	0.00636		37.8214	0.1446		37.8214	0.05751
37.8384	0.000371458		37.8384	0.00643		37.8384	0.14471		37.8384	0.05876
37.8554	0.000326917		37.8554	0.00615		37.8554	0.14364		37.8554	0.05876
37.8724	0.000288983		37.8724	0.00621		37.8724	0.14293		37.8724	0.05868
37.8894	0.000256199		37.8894	0.00635		37.8894	0.14173		37.8894	0.05854
37.9064	0.000227565		37.9064	0.0062		37.9064	0.14058		37.9064	0.05856
37.9234	0.00020234		37.9234	0.00606		37.9234	0.14117		37.9234	0.06006
37.9404	0.000179952		37.9404	0.00634		37.9404	0.14231		37.9404	0.0592
37.9574	0.000159946		37.9574	0.00613		37.9574	0.14188		37.9574	0.05883
37.9744	0.000141956		37.9744	0.00624		37.9744	0.14046		37.9744	0.05909
37.9914	0.000125686		37.9914	0.00643		37.9914	0.13981		37.9914	0.0578
38.0084	0.00011089		38.0084	0.006		38.0084	0.14095		38.0084	0.05817
38.0254	9.73671e-05		38.0254	0.00632		38.0254	0.14196		38.0254	0.05792
38.0424	8.49496e-05		38.0424	0.0065		38.0424	0.14231		38.0424	0.05726
38.0594	7.34961e-05		38.0594	0.00642		38.0594	0.14212		38.0594	0.05845
38.0764	6.28875e-05		38.0764	0.00603		38.0764	0.14234		38.0764	0.05806
38.0934	5.30225e-05		38.0934	0.00605		38.0934	0.14244		38.0934	0.05779
38.1104	4.72041e-05		38.1104	0.00614		38.1104	0.14177		38.1104	0.05817
38.1274	4.19687e-05		38.1274	0.00628		38.1274	0.14161		38.1274	0.05797
38.1444	3.72523e-05		38.1444	0.00627		38.1444	0.14103		38.1444	0.05834
38.1614	3.29996e-05		38.1614	0.00625		38.1614	0.14103		38.1614	0.05927
38.1784	2.91624e-05		38.1784	0.00617		38.1784	0.14218		38.1784	0.05802
38.1954	2.56986e-05		38.1954	0.00599		38.1954	0.14299		38.1954	0.05804
38.2124	2.25714e-05		38.2124	0.00605		38.2124	0.14247		38.2124	0.05874
38.2294	1.97483e-05		38.2294	0.00607		38.2294	0.14276		38.2294	0.05839
38.2464	1.72007e-05		38.2464	0.00619		38.2464	0.14205		38.2464	0.05897
[truncated: 103 more rows]

## Sheet: Figure 3d
SIFSIX-3-Co
[truncated: 2,062 more rows]

## Sheet: Figure 3e
SIFSIX-3-Cu
[truncated: 4,377 more rows]

[truncated: 23 more sheets: Figure 3f, Figure 4a, Figure 5a, Figure 5b, Figure 5c, Fig. S3, Fig. S4, Fig. S5, Fig. S6, Fig. S7, Fig. S9, Fig. S10, Fig. S12, Fig.S13, Fig. S14, Fig. S15, Fig. S16, Fig. S17, Fig. S19, Fig. S20 …]
